# Supplementary material for: Sclera color in humans facilitates gaze perception during daytime and nighttime
Source: PLoS One. 2021 Mar 29;16(3):e0249137. doi: 10.1371/journal.pone.0249137 (PMC8006985; doi:10.1371/journal.pone.0249137)
Supplement: S1 Data — (XLSX) [file pone.0249137.s001.xlsx]

## Sheet: Data
Participant	Age	Gender	Block	Set	Treatment	IrisColor	LatencyFixateTarget	LatencyKeyPressAfterTarget	PercentCorrect
S001	20	F	Large	TargetDirectedModified	Daytime	Light	1206.8	548.9	0.95
S001	20	F	Large	TargetDirectedModified	Daytime	Dark	1212.53	923.316	1
S001	20	F	Large	TargetDirectedNatural	Daytime	Light	962.842	675.158	1
S001	20	F	Large	TargetDirectedNatural	Daytime	Dark	976.211	578.684	1
S001	20	F	Large	TargetAvertedModified	Daytime	Light	1049.84	606.211	1
S001	20	F	Large	TargetAvertedModified	Daytime	Dark	1286.89	695.222	0.944444
S001	20	F	Large	TargetAvertedNatural	Daytime	Light	1137.33	692.333	1
S001	20	F	Large	TargetAvertedNatural	Daytime	Dark	1332.95	594.053	1
S001	20	F	Inverted	TargetDirectedModified	Daytime	Light	1515.89	611.684	1
S001	20	F	Inverted	TargetDirectedModified	Daytime	Dark	1405.35	640.353	1
S001	20	F	Inverted	TargetDirectedNatural	Daytime	Light	1222.06	553.765	1
S001	20	F	Inverted	TargetDirectedNatural	Daytime	Dark	995.312	563.5	1
S001	20	F	Inverted	TargetAvertedModified	Daytime	Light	1233.26	838.789	1
S001	20	F	Inverted	TargetAvertedModified	Daytime	Dark	1077.18	953.765	0.941176
S001	20	F	Inverted	TargetAvertedNatural	Daytime	Light	1138.63	554.579	1
S001	20	F	Inverted	TargetAvertedNatural	Daytime	Dark	1332.67	500.944	1
S001	20	F	Small	TargetDirectedModified	Daytime	Light	1426.35	535.75	0.95
S001	20	F	Small	TargetDirectedModified	Daytime	Dark	1105.06	616.941	0.882353
S001	20	F	Small	TargetDirectedNatural	Daytime	Light	1172.89	444.389	1
S001	20	F	Small	TargetDirectedNatural	Daytime	Dark	1261.74	542.053	1
S001	20	F	Small	TargetAvertedModified	Daytime	Light	1276.05	713.368	0.894737
S001	20	F	Small	TargetAvertedModified	Daytime	Dark	1303.16	999.526	0.736842
S001	20	F	Small	TargetAvertedNatural	Daytime	Light	1153.32	508.947	1
S001	20	F	Small	TargetAvertedNatural	Daytime	Dark	1426	565.059	1
S002	19	F	Large	TargetDirectedModified	Daytime	Light	1659.89	637.111	1
S002	19	F	Large	TargetDirectedModified	Daytime	Dark	1234.8	792.4	1
S002	19	F	Large	TargetDirectedNatural	Daytime	Light	1110	799.75	1
S002	19	F	Large	TargetDirectedNatural	Daytime	Dark	1023.2	673.1	1
S002	19	F	Large	TargetAvertedModified	Daytime	Light	1077.15	789.769	1
S002	19	F	Large	TargetAvertedModified	Daytime	Dark	1243.5	829.562	1
S002	19	F	Large	TargetAvertedNatural	Daytime	Light	1134	561.125	1
S002	19	F	Large	TargetAvertedNatural	Daytime	Dark	1081.29	606.143	1
S002	19	F	Inverted	TargetDirectedModified	Daytime	Light	1614	1506.44	1
S002	19	F	Inverted	TargetDirectedModified	Daytime	Dark	1852.62	1876.31	1
S002	19	F	Inverted	TargetDirectedNatural	Daytime	Light	1376.18	732.818	1
S002	19	F	Inverted	TargetDirectedNatural	Daytime	Dark	1493.93	1095.07	1
S002	19	F	Inverted	TargetAvertedModified	Daytime	Light	1570.13	739.133	1
S002	19	F	Inverted	TargetAvertedModified	Daytime	Dark	1722.4	937.333	1
S002	19	F	Inverted	TargetAvertedNatural	Daytime	Light	1544.15	682.077	1
S002	19	F	Inverted	TargetAvertedNatural	Daytime	Dark	1374.89	736.056	1
S002	19	F	Small	TargetDirectedModified	Daytime	Light	954.071	769.571	1
S002	19	F	Small	TargetDirectedModified	Daytime	Dark	1706.81	932.25	1
S002	19	F	Small	TargetDirectedNatural	Daytime	Light	1231.6	658.867	1
S002	19	F	Small	TargetDirectedNatural	Daytime	Dark	1061.62	634.615	1
S002	19	F	Small	TargetAvertedModified	Daytime	Light	1711.36	686	1
S002	19	F	Small	TargetAvertedModified	Daytime	Dark	1337.13	1072.87	1
S002	19	F	Small	TargetAvertedNatural	Daytime	Light	1344.79	816.5	1
S002	19	F	Small	TargetAvertedNatural	Daytime	Dark	1035	814.083	1
S003	20	F	Large	TargetDirectedModified	Daytime	Light	1294.62	726.625	1
S003	20	F	Large	TargetDirectedModified	Daytime	Dark	1264.64	1167.43	1
S003	20	F	Large	TargetDirectedNatural	Daytime	Light	1243.88	475.412	1
S003	20	F	Large	TargetDirectedNatural	Daytime	Dark	956.526	616.526	1
S003	20	F	Large	TargetAvertedModified	Daytime	Light	953.474	711.789	1
S003	20	F	Large	TargetAvertedModified	Daytime	Dark	1294.56	577.167	1
S003	20	F	Large	TargetAvertedNatural	Daytime	Light	1103.89	653.842	1
S003	20	F	Large	TargetAvertedNatural	Daytime	Dark	1199.06	520.824	1
S003	20	F	Inverted	TargetDirectedModified	Daytime	Light	1317.35	617.235	0.941176
S003	20	F	Inverted	TargetDirectedModified	Daytime	Dark	1393.3	908.05	1
S003	20	F	Inverted	TargetDirectedNatural	Daytime	Light	1027.11	642.474	1
S003	20	F	Inverted	TargetDirectedNatural	Daytime	Dark	1215.1	618.95	1
S003	20	F	Inverted	TargetAvertedModified	Daytime	Light	1513.31	572.062	1
S003	20	F	Inverted	TargetAvertedModified	Daytime	Dark	1343.71	691.412	1
S003	20	F	Inverted	TargetAvertedNatural	Daytime	Light	1024.83	878.333	1
S003	20	F	Inverted	TargetAvertedNatural	Daytime	Dark	1172.89	930.526	0.947368
S003	20	F	Small	TargetDirectedModified	Daytime	Light	1396.24	1019.35	1
S003	20	F	Small	TargetDirectedModified	Daytime	Dark	1071.81	2236.69	0.9375
S003	20	F	Small	TargetDirectedNatural	Daytime	Light	1220.26	730.579	1
S003	20	F	Small	TargetDirectedNatural	Daytime	Dark	1257.35	743.471	0.941176
S003	20	F	Small	TargetAvertedModified	Daytime	Light	1497.33	770.2	1
S003	20	F	Small	TargetAvertedModified	Daytime	Dark	1410.56	1049.69	1
S003	20	F	Small	TargetAvertedNatural	Daytime	Light	1222.35	849.7	1
S003	20	F	Small	TargetAvertedNatural	Daytime	Dark	1217.32	929.632	1
S004	22	M	Large	TargetDirectedModified	Daytime	Light	1307.84	678.053	1
S004	22	M	Large	TargetDirectedModified	Daytime	Dark	1257.25	906.2	1
S004	22	M	Large	TargetDirectedNatural	Daytime	Light	1150.85	677.5	1
S004	22	M	Large	TargetDirectedNatural	Daytime	Dark	1160.53	756.526	0.947368
S004	22	M	Large	TargetAvertedModified	Daytime	Light	1596.75	698.875	1
S004	22	M	Large	TargetAvertedModified	Daytime	Dark	1586.12	790	1
S004	22	M	Large	TargetAvertedNatural	Daytime	Light	1370.76	612.941	1
S004	22	M	Large	TargetAvertedNatural	Daytime	Dark	1088.5	693.2	0.95
S004	22	M	Inverted	TargetDirectedModified	Daytime	Light	1589.63	728.737	1
S004	22	M	Inverted	TargetDirectedModified	Daytime	Dark	1540.6	1044.95	1
S004	22	M	Inverted	TargetDirectedNatural	Daytime	Light	1488.47	917.105	1
S004	22	M	Inverted	TargetDirectedNatural	Daytime	Dark	1525.1	1000.25	1
S004	22	M	Inverted	TargetAvertedModified	Daytime	Light	1441.53	1081.94	0.941176
S004	22	M	Inverted	TargetAvertedModified	Daytime	Dark	1664.56	1280.78	1
S004	22	M	Inverted	TargetAvertedNatural	Daytime	Light	1419.05	992.15	1
S004	22	M	Inverted	TargetAvertedNatural	Daytime	Dark	1351.9	993.35	1
S004	22	M	Small	TargetDirectedModified	Daytime	Light	1554.24	616.647	1
S004	22	M	Small	TargetDirectedModified	Daytime	Dark	1727	1064.42	1
S004	22	M	Small	TargetDirectedNatural	Daytime	Light	1203.05	669.6	1
S004	22	M	Small	TargetDirectedNatural	Daytime	Dark	1294.84	902.737	1
S004	22	M	Small	TargetAvertedModified	Daytime	Light	1901.44	839.062	1
S004	22	M	Small	TargetAvertedModified	Daytime	Dark	1834.81	1234.12	1
S004	22	M	Small	TargetAvertedNatural	Daytime	Light	1404.85	704.05	1
S004	22	M	Small	TargetAvertedNatural	Daytime	Dark	1377.68	803.211	1
S005	19	F	Large	TargetDirectedModified	Daytime	Light	827.526	497.105	1
S005	19	F	Large	TargetDirectedModified	Daytime	Dark	1166.57	628.429	0.857143
S005	19	F	Large	TargetDirectedNatural	Daytime	Light	1090	432.176	1
S005	19	F	Large	TargetDirectedNatural	Daytime	Dark	1091.53	483.765	1
S005	19	F	Large	TargetAvertedModified	Daytime	Light	1074.31	448.938	1
S005	19	F	Large	TargetAvertedModified	Daytime	Dark	1206.73	476.733	1
S005	19	F	Large	TargetAvertedNatural	Daytime	Light	1213.16	384.421	1
S005	19	F	Large	TargetAvertedNatural	Daytime	Dark	1063.88	418.875	1
S005	19	F	Inverted	TargetDirectedModified	Daytime	Light	1204.8	512.8	1
S005	19	F	Inverted	TargetDirectedModified	Daytime	Dark	1283.94	743.938	1
S005	19	F	Inverted	TargetDirectedNatural	Daytime	Light	1127.29	633.765	1
S005	19	F	Inverted	TargetDirectedNatural	Daytime	Dark	1204.53	450	0.941176
S005	19	F	Inverted	TargetAvertedModified	Daytime	Light	1177.65	509.412	1
S005	19	F	Inverted	TargetAvertedModified	Daytime	Dark	1400.36	507.643	1
S005	19	F	Inverted	TargetAvertedNatural	Daytime	Light	1219.73	403.8	1
S005	19	F	Inverted	TargetAvertedNatural	Daytime	Dark	1052.71	498.357	1
S005	19	F	Small	TargetDirectedModified	Daytime	Light	1180.89	495.211	1
S005	19	F	Small	TargetDirectedModified	Daytime	Dark	1340.05	601.789	1
S005	19	F	Small	TargetDirectedNatural	Daytime	Light	763.824	441.647	1
S005	19	F	Small	TargetDirectedNatural	Daytime	Dark	917.444	401.167	1
S005	19	F	Small	TargetAvertedModified	Daytime	Light	1324.94	560.438	1
S005	19	F	Small	TargetAvertedModified	Daytime	Dark	1203.46	542.231	1
S005	19	F	Small	TargetAvertedNatural	Daytime	Light	1460.08	394.917	1
S005	19	F	Small	TargetAvertedNatural	Daytime	Dark	1168.71	395.143	1
S007	21	M	Large	TargetDirectedModified	Daytime	Light	1404.15	844.25	1
S007	21	M	Large	TargetDirectedModified	Daytime	Dark	1662.3	1461.9	1
S007	21	M	Large	TargetDirectedNatural	Daytime	Light	1231.5	609.75	1
S007	21	M	Large	TargetDirectedNatural	Daytime	Dark	1259.55	638.05	1
S007	21	M	Large	TargetAvertedModified	Daytime	Light	1490.45	707.55	1
S007	21	M	Large	TargetAvertedModified	Daytime	Dark	1617.8	819.8	1
S007	21	M	Large	TargetAvertedNatural	Daytime	Light	1192.15	615.3	1
S007	21	M	Large	TargetAvertedNatural	Daytime	Dark	1287	806.35	1
S007	21	M	Inverted	TargetDirectedModified	Daytime	Light	1574.16	752.579	1
S007	21	M	Inverted	TargetDirectedModified	Daytime	Dark	1666.45	1194.55	1
S007	21	M	Inverted	TargetDirectedNatural	Daytime	Light	1275.95	574.7	1
S007	21	M	Inverted	TargetDirectedNatural	Daytime	Dark	1379.8	670.8	1
S007	21	M	Inverted	TargetAvertedModified	Daytime	Light	1448.58	875.158	0.947368
S007	21	M	Inverted	TargetAvertedModified	Daytime	Dark	1578.65	1025.35	1
S007	21	M	Inverted	TargetAvertedNatural	Daytime	Light	1271.8	743.2	1
S007	21	M	Inverted	TargetAvertedNatural	Daytime	Dark	1452.4	686.25	1
S007	21	M	Small	TargetDirectedModified	Daytime	Light	1799.05	1251.25	1
S007	21	M	Small	TargetDirectedModified	Daytime	Dark	2061.6	2803.2	1
S007	21	M	Small	TargetDirectedNatural	Daytime	Light	1531.8	660.1	1
S007	21	M	Small	TargetDirectedNatural	Daytime	Dark	1496.1	705.35	1
S007	21	M	Small	TargetAvertedModified	Daytime	Light	1925.85	1310.55	1
S007	21	M	Small	TargetAvertedModified	Daytime	Dark	2282.6	2454.75	1
S007	21	M	Small	TargetAvertedNatural	Daytime	Light	1507.1	789.25	1
S007	21	M	Small	TargetAvertedNatural	Daytime	Dark	1576.9	731.6	1
S008	21	F	Large	TargetDirectedModified	Daytime	Light	973.062	982.75	1
S008	21	F	Large	TargetDirectedModified	Daytime	Dark	1072.65	1125.65	1
S008	21	F	Large	TargetDirectedNatural	Daytime	Light	1021.16	537.474	1
S008	21	F	Large	TargetDirectedNatural	Daytime	Dark	1166	577.842	1
S008	21	F	Large	TargetAvertedModified	Daytime	Light	1077.7	570.75	1
S008	21	F	Large	TargetAvertedModified	Daytime	Dark	1381.22	589.111	1
S008	21	F	Large	TargetAvertedNatural	Daytime	Light	1019	509.875	1
S008	21	F	Large	TargetAvertedNatural	Daytime	Dark	1052.65	609.3	1
S008	21	F	Inverted	TargetDirectedModified	Daytime	Light	1415.25	688.125	1
S008	21	F	Inverted	TargetDirectedModified	Daytime	Dark	1065.5	1435.88	1
S008	21	F	Inverted	TargetDirectedNatural	Daytime	Light	1022.21	649.632	1
S008	21	F	Inverted	TargetDirectedNatural	Daytime	Dark	1233.11	574.944	1
S008	21	F	Inverted	TargetAvertedModified	Daytime	Light	1259.75	580.7	0.95
S008	21	F	Inverted	TargetAvertedModified	Daytime	Dark	1202.45	722.8	1
S008	21	F	Inverted	TargetAvertedNatural	Daytime	Light	1323.63	537.316	1
S008	21	F	Inverted	TargetAvertedNatural	Daytime	Dark	1133.26	762.789	0.947368
S008	21	F	Small	TargetDirectedModified	Daytime	Light	1653.55	801.6	1
S008	21	F	Small	TargetDirectedModified	Daytime	Dark	1216.05	2085.05	1
S008	21	F	Small	TargetDirectedNatural	Daytime	Light	1104.78	683.056	1
S008	21	F	Small	TargetDirectedNatural	Daytime	Dark	1247.93	821.714	1
S008	21	F	Small	TargetAvertedModified	Daytime	Light	1086.44	739.778	1
S008	21	F	Small	TargetAvertedModified	Daytime	Dark	1248.4	1081.7	1
S008	21	F	Small	TargetAvertedNatural	Daytime	Light	1167.44	676.625	0.9375
S008	21	F	Small	TargetAvertedNatural	Daytime	Dark	1055.75	690.35	1
S009	19	F	Large	TargetDirectedModified	Daytime	Light	1335.88	781.353	1
S009	19	F	Large	TargetDirectedModified	Daytime	Dark	1264.39	788.111	1
S009	19	F	Large	TargetDirectedNatural	Daytime	Light	1161.62	592.25	1
S009	19	F	Large	TargetDirectedNatural	Daytime	Dark	1529.25	690	1
S009	19	F	Large	TargetAvertedModified	Daytime	Light	1178.62	514.077	1
S009	19	F	Large	TargetAvertedModified	Daytime	Dark	1270.43	578.643	1
S009	19	F	Large	TargetAvertedNatural	Daytime	Light	1105.24	754.118	1
S009	19	F	Large	TargetAvertedNatural	Daytime	Dark	1185.32	590.263	1
S009	19	F	Inverted	TargetDirectedModified	Daytime	Light	1481.35	839.765	1
S009	19	F	Inverted	TargetDirectedModified	Daytime	Dark	1738.44	1150.33	1
S009	19	F	Inverted	TargetDirectedNatural	Daytime	Light	922.222	786.5	1
S009	19	F	Inverted	TargetDirectedNatural	Daytime	Dark	1046.17	591.056	1
S009	19	F	Inverted	TargetAvertedModified	Daytime	Light	1321.84	716	1
S009	19	F	Inverted	TargetAvertedModified	Daytime	Dark	1283.94	1085.83	1
S009	19	F	Inverted	TargetAvertedNatural	Daytime	Light	1424.29	553.941	1
S009	19	F	Inverted	TargetAvertedNatural	Daytime	Dark	1107	779.824	1
S009	19	F	Small	TargetDirectedModified	Daytime	Light	1262.12	854.941	1
S009	19	F	Small	TargetDirectedModified	Daytime	Dark	1357.12	1510.75	1
S009	19	F	Small	TargetDirectedNatural	Daytime	Light	1187.41	605.235	1
S009	19	F	Small	TargetDirectedNatural	Daytime	Dark	1486.11	625.684	1
S009	19	F	Small	TargetAvertedModified	Daytime	Light	1515.75	1197.25	1
S009	19	F	Small	TargetAvertedModified	Daytime	Dark	1278.89	875.778	1
S009	19	F	Small	TargetAvertedNatural	Daytime	Light	1358.12	764.812	1
S009	19	F	Small	TargetAvertedNatural	Daytime	Dark	1350.93	1016.13	1
S010	21	M	Large	TargetDirectedModified	Daytime	Light	1427.68	1133	1
S010	21	M	Large	TargetDirectedModified	Daytime	Dark	1442.2	949.6	1
S010	21	M	Large	TargetDirectedNatural	Daytime	Light	1356.5	547.3	0.95
S010	21	M	Large	TargetDirectedNatural	Daytime	Dark	1402.15	643.25	1
S010	21	M	Large	TargetAvertedModified	Daytime	Light	1388.8	485.1	1
S010	21	M	Large	TargetAvertedModified	Daytime	Dark	1519.85	758.45	0.95
S010	21	M	Large	TargetAvertedNatural	Daytime	Light	946.105	577.737	1
S010	21	M	Large	TargetAvertedNatural	Daytime	Dark	1456.1	526.85	1
S010	21	M	Inverted	TargetDirectedModified	Daytime	Light	1564.05	682.2	1
S010	21	M	Inverted	TargetDirectedModified	Daytime	Dark	2072.35	1229	1
S010	21	M	Inverted	TargetDirectedNatural	Daytime	Light	1219.21	670.789	1
S010	21	M	Inverted	TargetDirectedNatural	Daytime	Dark	1484.35	688.95	1
S010	21	M	Inverted	TargetAvertedModified	Daytime	Light	1771	533.579	1
S010	21	M	Inverted	TargetAvertedModified	Daytime	Dark	1612.5	753.95	1
S010	21	M	Inverted	TargetAvertedNatural	Daytime	Light	1259.68	579.895	1
S010	21	M	Inverted	TargetAvertedNatural	Daytime	Dark	1669.79	637.632	1
S010	21	M	Small	TargetDirectedModified	Daytime	Light	1533.95	1003.9	1
S010	21	M	Small	TargetDirectedModified	Daytime	Dark	1608.25	1252.5	1
S010	21	M	Small	TargetDirectedNatural	Daytime	Light	1527.4	636.65	1
S010	21	M	Small	TargetDirectedNatural	Daytime	Dark	1330.5	610.5	1
S010	21	M	Small	TargetAvertedModified	Daytime	Light	1834.65	790.55	1
S010	21	M	Small	TargetAvertedModified	Daytime	Dark	1673.9	1123.5	1
S010	21	M	Small	TargetAvertedNatural	Daytime	Light	1266.15	589.1	1
S010	21	M	Small	TargetAvertedNatural	Daytime	Dark	1337.35	578.85	1
S012	20	M	Large	TargetDirectedModified	Daytime	Light	1297.41	691.529	1
S012	20	M	Large	TargetDirectedModified	Daytime	Dark	1898.14	977.857	1
S012	20	M	Large	TargetDirectedNatural	Daytime	Light	1136.74	506.053	1
S012	20	M	Large	TargetDirectedNatural	Daytime	Dark	1275.1	562.95	1
S012	20	M	Large	TargetAvertedModified	Daytime	Light	1534.78	720.333	1
S012	20	M	Large	TargetAvertedModified	Daytime	Dark	1362.35	749.471	1
S012	20	M	Large	TargetAvertedNatural	Daytime	Light	1205.05	610.316	1
S012	20	M	Large	TargetAvertedNatural	Daytime	Dark	1263.5	1012.12	0.9375
S012	20	M	Inverted	TargetDirectedModified	Daytime	Light	1315.79	965.929	1
S012	20	M	Inverted	TargetDirectedModified	Daytime	Dark	1535.71	948.714	1
S012	20	M	Inverted	TargetDirectedNatural	Daytime	Light	1248.35	998.3	1
S012	20	M	Inverted	TargetDirectedNatural	Daytime	Dark	1348.35	1056.4	1
S012	20	M	Inverted	TargetAvertedModified	Daytime	Light	1491.65	976.95	1
S012	20	M	Inverted	TargetAvertedModified	Daytime	Dark	1569.89	1088.37	1
S012	20	M	Inverted	TargetAvertedNatural	Daytime	Light	1226.15	718.5	1
S012	20	M	Inverted	TargetAvertedNatural	Daytime	Dark	1497.42	651.053	1
S012	20	M	Small	TargetDirectedModified	Daytime	Light	2107.75	1002.4	1
S012	20	M	Small	TargetDirectedModified	Daytime	Dark	1667.12	1112.94	1
S012	20	M	Small	TargetDirectedNatural	Daytime	Light	943	778.55	1
S012	20	M	Small	TargetDirectedNatural	Daytime	Dark	1192.79	653.737	1
S012	20	M	Small	TargetAvertedModified	Daytime	Light	1852.47	905.947	1
S012	20	M	Small	TargetAvertedModified	Daytime	Dark	1686.95	1201.58	1
S012	20	M	Small	TargetAvertedNatural	Daytime	Light	1463	638.706	0.941176
S012	20	M	Small	TargetAvertedNatural	Daytime	Dark	1557.71	607.286	1
S013	22	F	Large	TargetDirectedModified	Daytime	Light	1464.35	1062.9	1
S013	22	F	Large	TargetDirectedModified	Daytime	Dark	1649.89	2105.58	1
S013	22	F	Large	TargetDirectedNatural	Daytime	Light	1214.53	571.579	1
S013	22	F	Large	TargetDirectedNatural	Daytime	Dark	1186.05	866.9	1
S013	22	F	Large	TargetAvertedModified	Daytime	Light	1420.3	665.1	1
S013	22	F	Large	TargetAvertedModified	Daytime	Dark	1914.4	1115.95	0.95
S013	22	F	Large	TargetAvertedNatural	Daytime	Light	1523.27	586.333	1
S013	22	F	Large	TargetAvertedNatural	Daytime	Dark	1325.53	612.588	1
S013	22	F	Inverted	TargetDirectedModified	Daytime	Light	1618.44	1351.78	0.944444
S013	22	F	Inverted	TargetDirectedModified	Daytime	Dark	2018.3	2428.55	0.8
S013	22	F	Inverted	TargetDirectedNatural	Daytime	Light	1441.29	871.471	1
S013	22	F	Inverted	TargetDirectedNatural	Daytime	Dark	1438.53	1135.18	1
S013	22	F	Inverted	TargetAvertedModified	Daytime	Light	1664.05	1387.1	0.95
S013	22	F	Inverted	TargetAvertedModified	Daytime	Dark	2953.11	1856.44	0.777778
S013	22	F	Inverted	TargetAvertedNatural	Daytime	Light	1469.75	1186	1
S013	22	F	Inverted	TargetAvertedNatural	Daytime	Dark	1643.16	780.737	1
S013	22	F	Small	TargetDirectedModified	Daytime	Light	2033.35	2331.95	0.95
S013	22	F	Small	TargetDirectedModified	Daytime	Dark	2091.8	5842.1	0.8
S013	22	F	Small	TargetDirectedNatural	Daytime	Light	1338.35	770.95	1
S013	22	F	Small	TargetDirectedNatural	Daytime	Dark	1414.95	1025.2	1
S013	22	F	Small	TargetAvertedModified	Daytime	Light	2193.6	2599.75	0.95
S013	22	F	Small	TargetAvertedModified	Daytime	Dark	2042.89	2400.78	1
S013	22	F	Small	TargetAvertedNatural	Daytime	Light	1339.5	881.2	1
S013	22	F	Small	TargetAvertedNatural	Daytime	Dark	1279.68	725.579	0.894737
S014	19	F	Large	TargetDirectedModified	Daytime	Light	1277.84	731.368	1
S014	19	F	Large	TargetDirectedModified	Daytime	Dark	1319.3	736.2	1
S014	19	F	Large	TargetDirectedNatural	Daytime	Light	823.842	556.316	1
S014	19	F	Large	TargetDirectedNatural	Daytime	Dark	1024.68	640.895	1
S014	19	F	Large	TargetAvertedModified	Daytime	Light	1160.05	735.1	1
S014	19	F	Large	TargetAvertedModified	Daytime	Dark	1417.53	764.158	1
S014	19	F	Large	TargetAvertedNatural	Daytime	Light	1565.93	592	1
S014	19	F	Large	TargetAvertedNatural	Daytime	Dark	1200.65	687.118	1
S014	19	F	Inverted	TargetDirectedModified	Daytime	Light	1269.62	764.385	1
S014	19	F	Inverted	TargetDirectedModified	Daytime	Dark	1586.86	645.071	1
S014	19	F	Inverted	TargetDirectedNatural	Daytime	Light	1207.11	587.526	1
S014	19	F	Inverted	TargetDirectedNatural	Daytime	Dark	1100.75	615.3	1
S014	19	F	Inverted	TargetAvertedModified	Daytime	Light	1184.43	613.929	1
S014	19	F	Inverted	TargetAvertedModified	Daytime	Dark	1352.77	782.308	1
S014	19	F	Inverted	TargetAvertedNatural	Daytime	Light	1071.45	594.85	1
S014	19	F	Inverted	TargetAvertedNatural	Daytime	Dark	976.2	580.8	1
S014	19	F	Small	TargetDirectedModified	Daytime	Light	1288.94	594.312	1
S014	19	F	Small	TargetDirectedModified	Daytime	Dark	1403.41	905.765	1
S014	19	F	Small	TargetDirectedNatural	Daytime	Light	1188.79	622	1
S014	19	F	Small	TargetDirectedNatural	Daytime	Dark	1206.4	564.05	1
S014	19	F	Small	TargetAvertedModified	Daytime	Light	1516.27	686.455	1
S014	19	F	Small	TargetAvertedModified	Daytime	Dark	1651.69	815.312	1
S014	19	F	Small	TargetAvertedNatural	Daytime	Light	1235.55	588.727	1
S014	19	F	Small	TargetAvertedNatural	Daytime	Dark	1057.06	748	1
S016	19	M	Large	TargetDirectedModified	Daytime	Light	1078.5	796.95	1
S016	19	M	Large	TargetDirectedModified	Daytime	Dark	1332.16	784.316	1
S016	19	M	Large	TargetDirectedNatural	Daytime	Light	1089.85	672.5	1
S016	19	M	Large	TargetDirectedNatural	Daytime	Dark	841.85	782.5	1
S016	19	M	Large	TargetAvertedModified	Daytime	Light	1020.75	760.45	1
S016	19	M	Large	TargetAvertedModified	Daytime	Dark	820.65	816.55	1
S016	19	M	Large	TargetAvertedNatural	Daytime	Light	1091.1	709.95	1
S016	19	M	Large	TargetAvertedNatural	Daytime	Dark	1111.26	704.579	1
S016	19	M	Inverted	TargetDirectedModified	Daytime	Light	1022.16	819.842	1
S016	19	M	Inverted	TargetDirectedModified	Daytime	Dark	1176.6	1146.6	0.95
S016	19	M	Inverted	TargetDirectedNatural	Daytime	Light	1088.28	607.889	1
S016	19	M	Inverted	TargetDirectedNatural	Daytime	Dark	1238.25	604.15	1
S016	19	M	Inverted	TargetAvertedModified	Daytime	Light	1252.85	1196.55	1
S016	19	M	Inverted	TargetAvertedModified	Daytime	Dark	1424.74	777.579	1
S016	19	M	Inverted	TargetAvertedNatural	Daytime	Light	1052.25	740.1	1
S016	19	M	Inverted	TargetAvertedNatural	Daytime	Dark	1019.75	867	1
S016	19	M	Small	TargetDirectedModified	Daytime	Light	1109.15	863.6	1
S016	19	M	Small	TargetDirectedModified	Daytime	Dark	1464.35	1066.95	1
S016	19	M	Small	TargetDirectedNatural	Daytime	Light	958.35	739.4	1
S016	19	M	Small	TargetDirectedNatural	Daytime	Dark	1164.47	749	1
S016	19	M	Small	TargetAvertedModified	Daytime	Light	1184.79	901.947	1
S016	19	M	Small	TargetAvertedModified	Daytime	Dark	1786.59	1058.29	1
S016	19	M	Small	TargetAvertedNatural	Daytime	Light	1296.21	728.211	1
S016	19	M	Small	TargetAvertedNatural	Daytime	Dark	1223.3	773.45	1
S017	18	F	Large	TargetDirectedModified	Daytime	Light	1328.62	1263.75	1
S017	18	F	Large	TargetDirectedModified	Daytime	Dark	1466.86	1756.86	1
S017	18	F	Large	TargetDirectedNatural	Daytime	Light	983.211	1042.63	1
S017	18	F	Large	TargetDirectedNatural	Daytime	Dark	1179.39	995.389	1
S017	18	F	Large	TargetAvertedModified	Daytime	Light	1201.82	876.588	1
S017	18	F	Large	TargetAvertedModified	Daytime	Dark	1361.07	1377.73	0.933333
S017	18	F	Large	TargetAvertedNatural	Daytime	Light	1341.29	864.714	1
S017	18	F	Large	TargetAvertedNatural	Daytime	Dark	1166.36	983.5	1
S017	18	F	Inverted	TargetDirectedModified	Daytime	Light	1186.56	1024.11	1
S017	18	F	Inverted	TargetDirectedModified	Daytime	Dark	1298.84	1337.32	1
S017	18	F	Inverted	TargetDirectedNatural	Daytime	Light	1058.33	956.722	1
S017	18	F	Inverted	TargetDirectedNatural	Daytime	Dark	1406.47	1118.95	1
S017	18	F	Inverted	TargetAvertedModified	Daytime	Light	1279	744.188	1
S017	18	F	Inverted	TargetAvertedModified	Daytime	Dark	1269.71	923.071	1
S017	18	F	Inverted	TargetAvertedNatural	Daytime	Light	852.833	1079.39	1
S017	18	F	Inverted	TargetAvertedNatural	Daytime	Dark	1047.88	829.625	1
S017	18	F	Small	TargetDirectedModified	Daytime	Light	1418.75	1549.06	0.9375
S017	18	F	Small	TargetDirectedModified	Daytime	Dark	1407.67	2949.4	1
S017	18	F	Small	TargetDirectedNatural	Daytime	Light	1418.61	1171.11	1
S017	18	F	Small	TargetDirectedNatural	Daytime	Dark	1476.27	1063.47	0.933333
S017	18	F	Small	TargetAvertedModified	Daytime	Light	1490.21	1435.79	1
S017	18	F	Small	TargetAvertedModified	Daytime	Dark	1383.33	1587.61	1
S017	18	F	Small	TargetAvertedNatural	Daytime	Light	1089	823.444	1
S017	18	F	Small	TargetAvertedNatural	Daytime	Dark	1167.62	887	1
S018	19	F	Large	TargetDirectedModified	Daytime	Light	1117.94	431.056	1
S018	19	F	Large	TargetDirectedModified	Daytime	Dark	1296.58	479.737	0.947368
S018	19	F	Large	TargetDirectedNatural	Daytime	Light	1214.88	357.294	1
S018	19	F	Large	TargetDirectedNatural	Daytime	Dark	1014.36	374	1
S018	19	F	Large	TargetAvertedModified	Daytime	Light	1263.84	486.053	1
S018	19	F	Large	TargetAvertedModified	Daytime	Dark	1056.05	631.263	1
S018	19	F	Large	TargetAvertedNatural	Daytime	Light	1009.75	421.3	1
S018	19	F	Large	TargetAvertedNatural	Daytime	Dark	955.55	496.6	0.95
S018	19	F	Inverted	TargetDirectedModified	Daytime	Light	1066.6	582.5	1
S018	19	F	Inverted	TargetDirectedModified	Daytime	Dark	949	724.474	0.947368
S018	19	F	Inverted	TargetDirectedNatural	Daytime	Light	1594.53	402.737	1
S018	19	F	Inverted	TargetDirectedNatural	Daytime	Dark	1128	543.611	1
S018	19	F	Inverted	TargetAvertedModified	Daytime	Light	1340.88	732.688	1
S018	19	F	Inverted	TargetAvertedModified	Daytime	Dark	1210.26	896.895	1
S018	19	F	Inverted	TargetAvertedNatural	Daytime	Light	1237.06	546.444	1
S018	19	F	Inverted	TargetAvertedNatural	Daytime	Dark	935.474	500.842	1
S018	19	F	Small	TargetDirectedModified	Daytime	Light	1416.26	550.632	1
S018	19	F	Small	TargetDirectedModified	Daytime	Dark	1369.63	653.421	1
S018	19	F	Small	TargetDirectedNatural	Daytime	Light	1178.5	435.75	1
S018	19	F	Small	TargetDirectedNatural	Daytime	Dark	951.65	500.95	1
S018	19	F	Small	TargetAvertedModified	Daytime	Light	1266.75	608.35	1
S018	19	F	Small	TargetAvertedModified	Daytime	Dark	1577.85	708.25	1
S018	19	F	Small	TargetAvertedNatural	Daytime	Light	1179.89	499.895	1
S018	19	F	Small	TargetAvertedNatural	Daytime	Dark	1320.4	519.05	1
S019	22	M	Large	TargetDirectedModified	Daytime	Light	1176.28	596.944	1
S019	22	M	Large	TargetDirectedModified	Daytime	Dark	1253.53	582	1
S019	22	M	Large	TargetDirectedNatural	Daytime	Light	1209.9	446.35	1
S019	22	M	Large	TargetDirectedNatural	Daytime	Dark	1133.7	388.25	1
S019	22	M	Large	TargetAvertedModified	Daytime	Light	1220.94	554.529	1
S019	22	M	Large	TargetAvertedModified	Daytime	Dark	1063.17	618.722	1
S019	22	M	Large	TargetAvertedNatural	Daytime	Light	1312.58	485.684	1
S019	22	M	Large	TargetAvertedNatural	Daytime	Dark	1176.89	460.158	0.947368
S019	22	M	Inverted	TargetDirectedModified	Daytime	Light	1156.61	637.889	1
S019	22	M	Inverted	TargetDirectedModified	Daytime	Dark	1349.32	685.474	1
S019	22	M	Inverted	TargetDirectedNatural	Daytime	Light	1444.11	353.556	1
S019	22	M	Inverted	TargetDirectedNatural	Daytime	Dark	1225.61	459.222	1
S019	22	M	Inverted	TargetAvertedModified	Daytime	Light	1445.17	528.444	0.944444
S019	22	M	Inverted	TargetAvertedModified	Daytime	Dark	1466.53	609	1
S019	22	M	Inverted	TargetAvertedNatural	Daytime	Light	1457.79	525.368	1
S019	22	M	Inverted	TargetAvertedNatural	Daytime	Dark	1401.05	476.105	1
S019	22	M	Small	TargetDirectedModified	Daytime	Light	1178.41	749.059	1
S019	22	M	Small	TargetDirectedModified	Daytime	Dark	1463.06	879.25	1
S019	22	M	Small	TargetDirectedNatural	Daytime	Light	1295.39	447.056	1
S019	22	M	Small	TargetDirectedNatural	Daytime	Dark	1403.67	484.833	1
S019	22	M	Small	TargetAvertedModified	Daytime	Light	1279.37	750.789	1
S019	22	M	Small	TargetAvertedModified	Daytime	Dark	1089.74	1030.37	1
S019	22	M	Small	TargetAvertedNatural	Daytime	Light	1180.56	593.944	1
S019	22	M	Small	TargetAvertedNatural	Daytime	Dark	1027.32	704.895	1
S020	22	F	Large	TargetDirectedModified	Daytime	Light	1318.72	815.111	1
S020	22	F	Large	TargetDirectedModified	Daytime	Dark	1166.79	997.158	1
S020	22	F	Large	TargetDirectedNatural	Daytime	Light	1275.28	662.278	0.944444
S020	22	F	Large	TargetDirectedNatural	Daytime	Dark	1498.95	720.55	1
S020	22	F	Large	TargetAvertedModified	Daytime	Light	1267.25	719	1
S020	22	F	Large	TargetAvertedModified	Daytime	Dark	1584.31	959	1
S020	22	F	Large	TargetAvertedNatural	Daytime	Light	902.444	960.778	0.888889
S020	22	F	Large	TargetAvertedNatural	Daytime	Dark	1122.08	858.154	1
S020	22	F	Inverted	TargetDirectedModified	Daytime	Light	1547.6	1049.95	1
S020	22	F	Inverted	TargetDirectedModified	Daytime	Dark	1583.65	956.65	1
S020	22	F	Inverted	TargetDirectedNatural	Daytime	Light	1302.81	969.438	1
S020	22	F	Inverted	TargetDirectedNatural	Daytime	Dark	1326.17	1157.39	1
S020	22	F	Inverted	TargetAvertedModified	Daytime	Light	967.316	1025.68	1
S020	22	F	Inverted	TargetAvertedModified	Daytime	Dark	1229.88	1108.94	0.941176
S020	22	F	Inverted	TargetAvertedNatural	Daytime	Light	1214.29	791.412	1
S020	22	F	Inverted	TargetAvertedNatural	Daytime	Dark	1117.18	790.353	1
S020	22	F	Small	TargetDirectedModified	Daytime	Light	1156.85	1153.1	1
S020	22	F	Small	TargetDirectedModified	Daytime	Dark	989.125	1914.19	0.9375
S020	22	F	Small	TargetDirectedNatural	Daytime	Light	1322.1	790.3	0.95
S020	22	F	Small	TargetDirectedNatural	Daytime	Dark	1193.85	757.95	0.95
S020	22	F	Small	TargetAvertedModified	Daytime	Light	1380.53	2052.95	0.947368
S020	22	F	Small	TargetAvertedModified	Daytime	Dark	1278.21	1346.53	1
S020	22	F	Small	TargetAvertedNatural	Daytime	Light	1077.53	840.176	0.941176
S020	22	F	Small	TargetAvertedNatural	Daytime	Dark	1157.15	826.55	1
S022	22	F	Large	TargetDirectedModified	Daytime	Light	1062.18	683.824	1
S022	22	F	Large	TargetDirectedModified	Daytime	Dark	1210.18	661.647	1
S022	22	F	Large	TargetDirectedNatural	Daytime	Light	1046.05	460.263	1
S022	22	F	Large	TargetDirectedNatural	Daytime	Dark	1011.7	526.8	1
S022	22	F	Large	TargetAvertedModified	Daytime	Light	1092.94	670.875	1
S022	22	F	Large	TargetAvertedModified	Daytime	Dark	1017.53	720.529	0.941176
S022	22	F	Large	TargetAvertedNatural	Daytime	Light	1004.21	732.158	1
S022	22	F	Large	TargetAvertedNatural	Daytime	Dark	1074.79	494.368	1
S022	22	F	Inverted	TargetDirectedModified	Daytime	Light	1081.11	674.105	1
S022	22	F	Inverted	TargetDirectedModified	Daytime	Dark	1200.79	984.421	1
S022	22	F	Inverted	TargetDirectedNatural	Daytime	Light	977.15	630.55	1
S022	22	F	Inverted	TargetDirectedNatural	Daytime	Dark	1023.75	539.9	0.95
S022	22	F	Inverted	TargetAvertedModified	Daytime	Light	1080	628.412	1
S022	22	F	Inverted	TargetAvertedModified	Daytime	Dark	1237.85	783.15	1
S022	22	F	Inverted	TargetAvertedNatural	Daytime	Light	1242.33	600.933	1
S022	22	F	Inverted	TargetAvertedNatural	Daytime	Dark	991.737	768.632	1
S022	22	F	Small	TargetDirectedModified	Daytime	Light	1119.93	693	1
S022	22	F	Small	TargetDirectedModified	Daytime	Dark	1360.5	810.125	1
S022	22	F	Small	TargetDirectedNatural	Daytime	Light	1118.75	578.7	1
S022	22	F	Small	TargetDirectedNatural	Daytime	Dark	1120.41	657.647	1
S022	22	F	Small	TargetAvertedModified	Daytime	Light	1497.92	858.538	1
S022	22	F	Small	TargetAvertedModified	Daytime	Dark	1497.56	898.062	1
S022	22	F	Small	TargetAvertedNatural	Daytime	Light	1268	802.467	1
S022	22	F	Small	TargetAvertedNatural	Daytime	Dark	1208.53	727.316	1
S024	19	F	Large	TargetDirectedModified	Daytime	Light	1136.17	674	1
S024	19	F	Large	TargetDirectedModified	Daytime	Dark	1154.75	567.1	1
S024	19	F	Large	TargetDirectedNatural	Daytime	Light	1103.4	449.7	1
S024	19	F	Large	TargetDirectedNatural	Daytime	Dark	1212.89	426.667	1
S024	19	F	Large	TargetAvertedModified	Daytime	Light	1300.22	599	1
S024	19	F	Large	TargetAvertedModified	Daytime	Dark	1130.3	663	1
S024	19	F	Large	TargetAvertedNatural	Daytime	Light	1268.47	566.421	0.947368
S024	19	F	Large	TargetAvertedNatural	Daytime	Dark	1128.5	595.4	1
S024	19	F	Inverted	TargetDirectedModified	Daytime	Light	1439.05	538.75	1
S024	19	F	Inverted	TargetDirectedModified	Daytime	Dark	1243.16	529.211	1
S024	19	F	Inverted	TargetDirectedNatural	Daytime	Light	1097.25	605.1	0.95
S024	19	F	Inverted	TargetDirectedNatural	Daytime	Dark	1083.5	660.25	1
S024	19	F	Inverted	TargetAvertedModified	Daytime	Light	1642.56	631.333	1
S024	19	F	Inverted	TargetAvertedModified	Daytime	Dark	1474.62	681.125	1
S024	19	F	Inverted	TargetAvertedNatural	Daytime	Light	1196.89	582.316	1
S024	19	F	Inverted	TargetAvertedNatural	Daytime	Dark	960.316	630.737	1
S024	19	F	Small	TargetDirectedModified	Daytime	Light	1409.58	572.053	1
S024	19	F	Small	TargetDirectedModified	Daytime	Dark	1468.55	709	1
S024	19	F	Small	TargetDirectedNatural	Daytime	Light	1146.4	453.85	0.9
S024	19	F	Small	TargetDirectedNatural	Daytime	Dark	1167.55	529.4	1
S024	19	F	Small	TargetAvertedModified	Daytime	Light	1216.26	667.842	1
S024	19	F	Small	TargetAvertedModified	Daytime	Dark	1418.1	569.2	1
S024	19	F	Small	TargetAvertedNatural	Daytime	Light	857.55	519.1	1
S024	19	F	Small	TargetAvertedNatural	Daytime	Dark	1035.35	489.6	0.95
S025	20	F	Large	TargetDirectedModified	Daytime	Light	1077.25	564.2	1
S025	20	F	Large	TargetDirectedModified	Daytime	Dark	1111.65	694.3	1
S025	20	F	Large	TargetDirectedNatural	Daytime	Light	927.65	575	1
S025	20	F	Large	TargetDirectedNatural	Daytime	Dark	1026.63	465.158	1
S025	20	F	Large	TargetAvertedModified	Daytime	Light	1142.28	549.056	1
S025	20	F	Large	TargetAvertedModified	Daytime	Dark	1327	551.632	1
S025	20	F	Large	TargetAvertedNatural	Daytime	Light	1198.95	501.45	1
S025	20	F	Large	TargetAvertedNatural	Daytime	Dark	1309.2	504.7	1
S025	20	F	Inverted	TargetDirectedModified	Daytime	Light	1395.85	775.7	0.95
S025	20	F	Inverted	TargetDirectedModified	Daytime	Dark	1042.7	765.5	1
S025	20	F	Inverted	TargetDirectedNatural	Daytime	Light	1011.6	660.6	1
S025	20	F	Inverted	TargetDirectedNatural	Daytime	Dark	1015.65	707.3	1
S025	20	F	Inverted	TargetAvertedModified	Daytime	Light	1387.65	584.2	1
S025	20	F	Inverted	TargetAvertedModified	Daytime	Dark	1427.15	573.2	1
S025	20	F	Inverted	TargetAvertedNatural	Daytime	Light	1244.95	565	1
S025	20	F	Inverted	TargetAvertedNatural	Daytime	Dark	1006.85	638.3	1
S025	20	F	Small	TargetDirectedModified	Daytime	Light	1255.75	812	1
S025	20	F	Small	TargetDirectedModified	Daytime	Dark	1269.84	1529.89	0.947368
S025	20	F	Small	TargetDirectedNatural	Daytime	Light	1320	554.45	1
S025	20	F	Small	TargetDirectedNatural	Daytime	Dark	1241.06	602.167	1
S025	20	F	Small	TargetAvertedModified	Daytime	Light	1576.3	1262.3	1
S025	20	F	Small	TargetAvertedModified	Daytime	Dark	1795.94	1501.44	0.944444
S025	20	F	Small	TargetAvertedNatural	Daytime	Light	1076	603.556	1
S025	20	F	Small	TargetAvertedNatural	Daytime	Dark	1508.39	610.722	0.944444
S026	19	F	Large	TargetDirectedModified	Daytime	Light	1378.44	1108.11	0.944444
S026	19	F	Large	TargetDirectedModified	Daytime	Dark	1495.42	1178.74	0.947368
S026	19	F	Large	TargetDirectedNatural	Daytime	Light	1208.25	827.833	1
S026	19	F	Large	TargetDirectedNatural	Daytime	Dark	1221.53	836.133	0.933333
S026	19	F	Large	TargetAvertedModified	Daytime	Light	1251.5	1138.67	1
S026	19	F	Large	TargetAvertedModified	Daytime	Dark	1500.37	823.632	1
S026	19	F	Large	TargetAvertedNatural	Daytime	Light	1589.32	992.368	1
S026	19	F	Large	TargetAvertedNatural	Daytime	Dark	1113.33	930.833	1
S026	19	F	Inverted	TargetDirectedModified	Daytime	Light	1221.24	943.706	1
S026	19	F	Inverted	TargetDirectedModified	Daytime	Dark	1284.84	1026.32	1
S026	19	F	Inverted	TargetDirectedNatural	Daytime	Light	1147.53	816.647	1
S026	19	F	Inverted	TargetDirectedNatural	Daytime	Dark	1315.75	642.375	1
S026	19	F	Inverted	TargetAvertedModified	Daytime	Light	1154.65	1016.71	0.882353
S026	19	F	Inverted	TargetAvertedModified	Daytime	Dark	1494.33	796.667	1
S026	19	F	Inverted	TargetAvertedNatural	Daytime	Light	1192.42	808	1
S026	19	F	Inverted	TargetAvertedNatural	Daytime	Dark	1088.63	846.105	1
S026	19	F	Small	TargetDirectedModified	Daytime	Light	1454.88	897.824	0.941176
S026	19	F	Small	TargetDirectedModified	Daytime	Dark	1412.25	1075.5	1
S026	19	F	Small	TargetDirectedNatural	Daytime	Light	1303.68	671.316	1
S026	19	F	Small	TargetDirectedNatural	Daytime	Dark	1378.47	755.467	1
S026	19	F	Small	TargetAvertedModified	Daytime	Light	1203.73	1070.6	1
S026	19	F	Small	TargetAvertedModified	Daytime	Dark	1777.41	868.176	0.941176
S026	19	F	Small	TargetAvertedNatural	Daytime	Light	1439.33	591.833	1
S026	19	F	Small	TargetAvertedNatural	Daytime	Dark	1258.26	607.789	1
S027	19	M	Large	TargetDirectedModified	Daytime	Light	1203.32	872.684	0.947368
S027	19	M	Large	TargetDirectedModified	Daytime	Dark	1379.11	885.611	1
S027	19	M	Large	TargetDirectedNatural	Daytime	Light	1470.47	829.412	1
S027	19	M	Large	TargetDirectedNatural	Daytime	Dark	1274.44	636.125	0.875
S027	19	M	Large	TargetAvertedModified	Daytime	Light	1543.93	577.4	0.933333
S027	19	M	Large	TargetAvertedModified	Daytime	Dark	1464.06	530.75	1
S027	19	M	Large	TargetAvertedNatural	Daytime	Light	1542.35	514.294	1
S027	19	M	Large	TargetAvertedNatural	Daytime	Dark	1431.25	546.85	0.95
S027	19	M	Inverted	TargetDirectedModified	Daytime	Light	1478.35	1132.82	0.882353
S027	19	M	Inverted	TargetDirectedModified	Daytime	Dark	1412.74	1205.21	1
S027	19	M	Inverted	TargetDirectedNatural	Daytime	Light	1172.07	1098.47	1
S027	19	M	Inverted	TargetDirectedNatural	Daytime	Dark	1295.56	601.111	0.944444
S027	19	M	Inverted	TargetAvertedModified	Daytime	Light	1547.37	743.474	1
S027	19	M	Inverted	TargetAvertedModified	Daytime	Dark	1283.74	749.737	1
S027	19	M	Inverted	TargetAvertedNatural	Daytime	Light	1569.06	858.278	1
S027	19	M	Inverted	TargetAvertedNatural	Daytime	Dark	1451	715.421	1
S027	19	M	Small	TargetDirectedModified	Daytime	Light	1334.06	535.562	0.9375
S027	19	M	Small	TargetDirectedModified	Daytime	Dark	1394.47	826.353	0.941176
S027	19	M	Small	TargetDirectedNatural	Daytime	Light	1491.89	771.5	1
S027	19	M	Small	TargetDirectedNatural	Daytime	Dark	1522.82	1163.24	1
S027	19	M	Small	TargetAvertedModified	Daytime	Light	1278.6	1479.4	1
S027	19	M	Small	TargetAvertedModified	Daytime	Dark	1510.17	1517.67	1
S027	19	M	Small	TargetAvertedNatural	Daytime	Light	1900.05	655.684	1
S027	19	M	Small	TargetAvertedNatural	Daytime	Dark	1104.44	646.389	1
S028	19	M	Large	TargetDirectedModified	Daytime	Light	1413.45	563.818	0.909091
S028	19	M	Large	TargetDirectedModified	Daytime	Dark	1193.86	967.357	1
S028	19	M	Large	TargetDirectedNatural	Daytime	Light	1276.13	470.933	1
S028	19	M	Large	TargetDirectedNatural	Daytime	Dark	967.333	567.889	0.944444
S028	19	M	Large	TargetAvertedModified	Daytime	Light	1948.2	751.2	1
S028	19	M	Large	TargetAvertedModified	Daytime	Dark	1933.42	1041.25	0.916667
S028	19	M	Large	TargetAvertedNatural	Daytime	Light	1153.57	556.429	1
S028	19	M	Large	TargetAvertedNatural	Daytime	Dark	1247.73	517.067	1
S028	19	M	Inverted	TargetDirectedModified	Daytime	Light	1912.27	1019.45	1
S028	19	M	Inverted	TargetDirectedModified	Daytime	Dark	1547.53	1104.13	0.866667
S028	19	M	Inverted	TargetDirectedNatural	Daytime	Light	1645.36	1283.18	1
S028	19	M	Inverted	TargetDirectedNatural	Daytime	Dark	1479.94	449.562	1
S028	19	M	Inverted	TargetAvertedModified	Daytime	Light	1975	621.909	1
S028	19	M	Inverted	TargetAvertedModified	Daytime	Dark	1587.6	686.333	1
S028	19	M	Inverted	TargetAvertedNatural	Daytime	Light	1390.9	731.8	1
S028	19	M	Inverted	TargetAvertedNatural	Daytime	Dark	1146.5	575.4	1
S028	19	M	Small	TargetDirectedModified	Daytime	Light	1321.67	1677.67	1
S028	19	M	Small	TargetDirectedModified	Daytime	Dark	2167.45	1457	1
S028	19	M	Small	TargetDirectedNatural	Daytime	Light	1139.2	613.6	1
S028	19	M	Small	TargetDirectedNatural	Daytime	Dark	1740.9	644.5	1
S028	19	M	Small	TargetAvertedModified	Daytime	Light	2127.57	764.429	1
S028	19	M	Small	TargetAvertedModified	Daytime	Dark	1948.11	1313.33	1
S028	19	M	Small	TargetAvertedNatural	Daytime	Light	1335.1	964.7	1
S028	19	M	Small	TargetAvertedNatural	Daytime	Dark	1728.67	564.333	1
S030	19	F	Large	TargetDirectedModified	Daytime	Light	1064.32	1288.26	0.947368
S030	19	F	Large	TargetDirectedModified	Daytime	Dark	1360.38	1239	1
S030	19	F	Large	TargetDirectedNatural	Daytime	Light	1050.35	1005.35	1
S030	19	F	Large	TargetDirectedNatural	Daytime	Dark	955.714	1118.71	1
S030	19	F	Large	TargetAvertedModified	Daytime	Light	1155.16	987.526	1
S030	19	F	Large	TargetAvertedModified	Daytime	Dark	1156.62	936.75	1
S030	19	F	Large	TargetAvertedNatural	Daytime	Light	1165.81	832.062	1
S030	19	F	Large	TargetAvertedNatural	Daytime	Dark	1166.91	792.545	1
S030	19	F	Inverted	TargetDirectedModified	Daytime	Light	1272.59	1522.94	1
S030	19	F	Inverted	TargetDirectedModified	Daytime	Dark	1189.13	1157.73	1
S030	19	F	Inverted	TargetDirectedNatural	Daytime	Light	908.647	1009	1
S030	19	F	Inverted	TargetDirectedNatural	Daytime	Dark	1286.18	840.765	1
S030	19	F	Inverted	TargetAvertedModified	Daytime	Light	1308.28	992.722	1
S030	19	F	Inverted	TargetAvertedModified	Daytime	Dark	1374.53	822.105	1
S030	19	F	Inverted	TargetAvertedNatural	Daytime	Light	1181.9	948.55	1
S030	19	F	Inverted	TargetAvertedNatural	Daytime	Dark	1079.56	967.889	1
S030	19	F	Small	TargetDirectedModified	Daytime	Light	1080.33	1959.92	1
S030	19	F	Small	TargetDirectedModified	Daytime	Dark	1487.25	2131.44	1
S030	19	F	Small	TargetDirectedNatural	Daytime	Light	1198.33	1209.5	1
S030	19	F	Small	TargetDirectedNatural	Daytime	Dark	1142.23	943.538	0.923077
S030	19	F	Small	TargetAvertedModified	Daytime	Light	1330.11	1758.44	1
S030	19	F	Small	TargetAvertedModified	Daytime	Dark	1864.8	2351.6	1
S030	19	F	Small	TargetAvertedNatural	Daytime	Light	1387	902.941	1
S030	19	F	Small	TargetAvertedNatural	Daytime	Dark	1076.4	787.333	1
S031	21	M	Large	TargetDirectedModified	Daytime	Light	1377.4	669.5	1
S031	21	M	Large	TargetDirectedModified	Daytime	Dark	1234.41	835.176	0.941176
S031	21	M	Large	TargetDirectedNatural	Daytime	Light	1158.7	644.05	1
S031	21	M	Large	TargetDirectedNatural	Daytime	Dark	1336.55	931.2	1
S031	21	M	Large	TargetAvertedModified	Daytime	Light	1082.11	745.389	1
S031	21	M	Large	TargetAvertedModified	Daytime	Dark	1396.59	887.824	1
S031	21	M	Large	TargetAvertedNatural	Daytime	Light	1132.79	699	1
S031	21	M	Large	TargetAvertedNatural	Daytime	Dark	1193.21	633.421	0.947368
S031	21	M	Inverted	TargetDirectedModified	Daytime	Light	1609	745.95	1
S031	21	M	Inverted	TargetDirectedModified	Daytime	Dark	1341.63	778.579	1
S031	21	M	Inverted	TargetDirectedNatural	Daytime	Light	1234.39	987.722	1
S031	21	M	Inverted	TargetDirectedNatural	Daytime	Dark	1127.26	668.263	1
S031	21	M	Inverted	TargetAvertedModified	Daytime	Light	1729.25	875.875	1
S031	21	M	Inverted	TargetAvertedModified	Daytime	Dark	1625.84	722.632	0.947368
S031	21	M	Inverted	TargetAvertedNatural	Daytime	Light	1241.83	606.611	1
S031	21	M	Inverted	TargetAvertedNatural	Daytime	Dark	1297.26	585.842	1
S031	21	M	Small	TargetDirectedModified	Daytime	Light	1930.37	1077.32	1
S031	21	M	Small	TargetDirectedModified	Daytime	Dark	1537.05	864.053	1
S031	21	M	Small	TargetDirectedNatural	Daytime	Light	1537.28	669.444	1
S031	21	M	Small	TargetDirectedNatural	Daytime	Dark	1510.7	918.75	1
S031	21	M	Small	TargetAvertedModified	Daytime	Light	1548.22	792.056	1
S031	21	M	Small	TargetAvertedModified	Daytime	Dark	1437.94	1131.44	1
S031	21	M	Small	TargetAvertedNatural	Daytime	Light	1388.75	702.35	1
S031	21	M	Small	TargetAvertedNatural	Daytime	Dark	1377.16	944.632	1
S034	22	F	Large	TargetDirectedModified	Daytime	Light	1309.79	944.842	1
S034	22	F	Large	TargetDirectedModified	Daytime	Dark	1476.26	665.316	1
S034	22	F	Large	TargetDirectedNatural	Daytime	Light	1540.94	623.312	1
S034	22	F	Large	TargetDirectedNatural	Daytime	Dark	1218.41	770.412	0.941176
S034	22	F	Large	TargetAvertedModified	Daytime	Light	1801.53	794.947	0.947368
S034	22	F	Large	TargetAvertedModified	Daytime	Dark	1970.36	688.643	1
S034	22	F	Large	TargetAvertedNatural	Daytime	Light	1797.22	787.056	1
S034	22	F	Large	TargetAvertedNatural	Daytime	Dark	1668.88	660.824	1
S034	22	F	Inverted	TargetDirectedModified	Daytime	Light	1668.24	819.824	1
S034	22	F	Inverted	TargetDirectedModified	Daytime	Dark	2127.9	1095.5	1
S034	22	F	Inverted	TargetDirectedNatural	Daytime	Light	1700.9	807.05	1
S034	22	F	Inverted	TargetDirectedNatural	Daytime	Dark	1804.32	670.842	1
S034	22	F	Inverted	TargetAvertedModified	Daytime	Light	1534.94	917.444	1
S034	22	F	Inverted	TargetAvertedModified	Daytime	Dark	1214.06	820.167	1
S034	22	F	Inverted	TargetAvertedNatural	Daytime	Light	1502.7	685.3	0.9
S034	22	F	Inverted	TargetAvertedNatural	Daytime	Dark	1540.28	654.111	1
S034	22	F	Small	TargetDirectedModified	Daytime	Light	1476.95	697.842	1
S034	22	F	Small	TargetDirectedModified	Daytime	Dark	1723.28	1138.44	1
S034	22	F	Small	TargetDirectedNatural	Daytime	Light	1328.41	850.412	1
S034	22	F	Small	TargetDirectedNatural	Daytime	Dark	1457.32	604.263	1
S034	22	F	Small	TargetAvertedModified	Daytime	Light	1802.29	1130.82	1
S034	22	F	Small	TargetAvertedModified	Daytime	Dark	2148.65	1527.35	0.95
S034	22	F	Small	TargetAvertedNatural	Daytime	Light	1611.29	754.214	1
S034	22	F	Small	TargetAvertedNatural	Daytime	Dark	2065.38	561.25	1
S035	23	F	Large	TargetDirectedModified	Daytime	Light	1194.88	834.471	1
S035	23	F	Large	TargetDirectedModified	Daytime	Dark	1253.78	1222.44	0.888889
S035	23	F	Large	TargetDirectedNatural	Daytime	Light	1307.21	750	1
S035	23	F	Large	TargetDirectedNatural	Daytime	Dark	964.65	1086.2	1
S035	23	F	Large	TargetAvertedModified	Daytime	Light	1550.78	672.444	0.888889
S035	23	F	Large	TargetAvertedModified	Daytime	Dark	1425.12	609.125	0.625
S035	23	F	Large	TargetAvertedNatural	Daytime	Light	1088.45	609.05	1
S035	23	F	Large	TargetAvertedNatural	Daytime	Dark	1072.31	662.688	1
S035	23	F	Inverted	TargetDirectedModified	Daytime	Light	1173.15	972.6	1
S035	23	F	Inverted	TargetDirectedModified	Daytime	Dark	1659.5	953.5	1
S035	23	F	Inverted	TargetDirectedNatural	Daytime	Light	1240.15	853.95	1
S035	23	F	Inverted	TargetDirectedNatural	Daytime	Dark	1092.2	860.05	1
S035	23	F	Inverted	TargetAvertedModified	Daytime	Light	1108.7	1123.35	1
S035	23	F	Inverted	TargetAvertedModified	Daytime	Dark	1071.2	889.25	1
S035	23	F	Inverted	TargetAvertedNatural	Daytime	Light	1062.95	920.6	1
S035	23	F	Inverted	TargetAvertedNatural	Daytime	Dark	1400.7	719.7	1
S035	23	F	Small	TargetDirectedModified	Daytime	Light	967.684	798.053	1
S035	23	F	Small	TargetDirectedModified	Daytime	Dark	1322.9	961.95	1
S035	23	F	Small	TargetDirectedNatural	Daytime	Light	1190.6	710.05	0.95
S035	23	F	Small	TargetDirectedNatural	Daytime	Dark	1186.1	623.5	1
S035	23	F	Small	TargetAvertedModified	Daytime	Light	1004.53	887.263	1
S035	23	F	Small	TargetAvertedModified	Daytime	Dark	1465.26	970.158	1
S035	23	F	Small	TargetAvertedNatural	Daytime	Light	1008.15	689.8	1
S035	23	F	Small	TargetAvertedNatural	Daytime	Dark	1082.3	618.7	1
S036	19	M	Large	TargetDirectedModified	Daytime	Light	1502.47	671.529	0.941176
S036	19	M	Large	TargetDirectedModified	Daytime	Dark	1222.11	992.944	1
S036	19	M	Large	TargetDirectedNatural	Daytime	Light	1259.87	602.733	1
S036	19	M	Large	TargetDirectedNatural	Daytime	Dark	1071.81	686.875	0.9375
S036	19	M	Large	TargetAvertedModified	Daytime	Light	1171.14	706.857	1
S036	19	M	Large	TargetAvertedModified	Daytime	Dark	1321.08	672.615	1
S036	19	M	Large	TargetAvertedNatural	Daytime	Light	1024.89	497.474	0.947368
S036	19	M	Large	TargetAvertedNatural	Daytime	Dark	807.353	582.059	1
S036	19	M	Inverted	TargetDirectedModified	Daytime	Light	1240.22	817.111	1
S036	19	M	Inverted	TargetDirectedModified	Daytime	Dark	1291.06	812.833	1
S036	19	M	Inverted	TargetDirectedNatural	Daytime	Light	1503.12	628.062	1
S036	19	M	Inverted	TargetDirectedNatural	Daytime	Dark	951.059	650.882	1
S036	19	M	Inverted	TargetAvertedModified	Daytime	Light	1555.79	890.071	1
S036	19	M	Inverted	TargetAvertedModified	Daytime	Dark	1279.13	690.2	0.866667
S036	19	M	Inverted	TargetAvertedNatural	Daytime	Light	1309.21	753.053	1
S036	19	M	Inverted	TargetAvertedNatural	Daytime	Dark	1258.71	524.643	1
S036	19	M	Small	TargetDirectedModified	Daytime	Light	1551.74	770.947	1
S036	19	M	Small	TargetDirectedModified	Daytime	Dark	1400.15	1058	1
S036	19	M	Small	TargetDirectedNatural	Daytime	Light	1126.18	573.765	1
S036	19	M	Small	TargetDirectedNatural	Daytime	Dark	1215.88	528.188	1
S036	19	M	Small	TargetAvertedModified	Daytime	Light	1771.87	926.133	1
S036	19	M	Small	TargetAvertedModified	Daytime	Dark	1587.47	1340.47	1
S036	19	M	Small	TargetAvertedNatural	Daytime	Light	1291.39	596	1
S036	19	M	Small	TargetAvertedNatural	Daytime	Dark	1131.05	464.8	1
S038	25	M	Large	TargetDirectedModified	Daytime	Light	1138	633.632	1
S038	25	M	Large	TargetDirectedModified	Daytime	Dark	1233.25	527.85	1
S038	25	M	Large	TargetDirectedNatural	Daytime	Light	1135.67	406.167	1
S038	25	M	Large	TargetDirectedNatural	Daytime	Dark	1101.42	435.842	1
S038	25	M	Large	TargetAvertedModified	Daytime	Light	1172.4	504.7	1
S038	25	M	Large	TargetAvertedModified	Daytime	Dark	1315.84	439.368	1
S038	25	M	Large	TargetAvertedNatural	Daytime	Light	1144.58	531.684	1
S038	25	M	Large	TargetAvertedNatural	Daytime	Dark	1158.15	442.8	0.95
S038	25	M	Inverted	TargetDirectedModified	Daytime	Light	1150.38	637.5	1
S038	25	M	Inverted	TargetDirectedModified	Daytime	Dark	1126	621.824	1
S038	25	M	Inverted	TargetDirectedNatural	Daytime	Light	1188.63	433.211	1
S038	25	M	Inverted	TargetDirectedNatural	Daytime	Dark	1139.15	474.7	1
S038	25	M	Inverted	TargetAvertedModified	Daytime	Light	1297.11	561.5	1
S038	25	M	Inverted	TargetAvertedModified	Daytime	Dark	1383.41	572.059	0.941176
S038	25	M	Inverted	TargetAvertedNatural	Daytime	Light	1272.39	455.278	1
S038	25	M	Inverted	TargetAvertedNatural	Daytime	Dark	1158.11	448.737	1
S038	25	M	Small	TargetDirectedModified	Daytime	Light	1386	486.5	1
S038	25	M	Small	TargetDirectedModified	Daytime	Dark	1156.41	644.647	1
S038	25	M	Small	TargetDirectedNatural	Daytime	Light	1093.75	470.7	0.95
S038	25	M	Small	TargetDirectedNatural	Daytime	Dark	1145.25	488.95	1
S038	25	M	Small	TargetAvertedModified	Daytime	Light	1409.32	607.474	1
S038	25	M	Small	TargetAvertedModified	Daytime	Dark	1466.45	678	1
S038	25	M	Small	TargetAvertedNatural	Daytime	Light	1267.65	581.529	0.941176
S038	25	M	Small	TargetAvertedNatural	Daytime	Dark	1350.82	402.941	1
S040	20	M	Large	TargetDirectedModified	Daytime	Light	1362.68	1667.47	1
S040	20	M	Large	TargetDirectedModified	Daytime	Dark	1476.55	2145.05	1
S040	20	M	Large	TargetDirectedNatural	Daytime	Light	1386.05	1073.55	1
S040	20	M	Large	TargetDirectedNatural	Daytime	Dark	1082.83	1067.17	1
S040	20	M	Large	TargetAvertedModified	Daytime	Light	1632.05	724.6	1
S040	20	M	Large	TargetAvertedModified	Daytime	Dark	1464.63	833.947	1
S040	20	M	Large	TargetAvertedNatural	Daytime	Light	1162.55	671.45	1
S040	20	M	Large	TargetAvertedNatural	Daytime	Dark	1198.84	742.895	1
S040	20	M	Inverted	TargetDirectedModified	Daytime	Light	1761.25	1419.2	1
S040	20	M	Inverted	TargetDirectedModified	Daytime	Dark	2121.68	2466.05	0.947368
S040	20	M	Inverted	TargetDirectedNatural	Daytime	Light	1392.28	1089.67	1
S040	20	M	Inverted	TargetDirectedNatural	Daytime	Dark	1625.16	998.211	1
S040	20	M	Inverted	TargetAvertedModified	Daytime	Light	1671.06	1072.82	1
S040	20	M	Inverted	TargetAvertedModified	Daytime	Dark	1594.4	1336.4	1
S040	20	M	Inverted	TargetAvertedNatural	Daytime	Light	1685.89	1148.21	1
S040	20	M	Inverted	TargetAvertedNatural	Daytime	Dark	1943.89	1028.11	1
S040	20	M	Small	TargetDirectedModified	Daytime	Light	1481.47	2768.59	0.764706
S040	20	M	Small	TargetDirectedModified	Daytime	Dark	2059.82	4357.47	0.647059
S040	20	M	Small	TargetDirectedNatural	Daytime	Light	1539.72	1824.39	1
S040	20	M	Small	TargetDirectedNatural	Daytime	Dark	1520.55	1721.55	1
S040	20	M	Small	TargetAvertedModified	Daytime	Light	1898.11	1990.42	1
S040	20	M	Small	TargetAvertedModified	Daytime	Dark	1653.1	1880.45	1
S040	20	M	Small	TargetAvertedNatural	Daytime	Light	1709.88	799	1
S040	20	M	Small	TargetAvertedNatural	Daytime	Dark	1525.05	838.1	1
S041	22	F	Large	TargetDirectedModified	Daytime	Light	1102.67	905.5	0.944444
S041	22	F	Large	TargetDirectedModified	Daytime	Dark	1160.05	1354.53	1
S041	22	F	Large	TargetDirectedNatural	Daytime	Light	1061.35	957.3	0.95
S041	22	F	Large	TargetDirectedNatural	Daytime	Dark	974.45	771.35	1
S041	22	F	Large	TargetAvertedModified	Daytime	Light	1546.55	671.15	1
S041	22	F	Large	TargetAvertedModified	Daytime	Dark	1252.75	767.3	0.95
S041	22	F	Large	TargetAvertedNatural	Daytime	Light	907.7	663.05	1
S041	22	F	Large	TargetAvertedNatural	Daytime	Dark	778.947	838.263	1
S041	22	F	Inverted	TargetDirectedModified	Daytime	Light	1448.7	777.75	1
S041	22	F	Inverted	TargetDirectedModified	Daytime	Dark	1587.9	946.65	1
S041	22	F	Inverted	TargetDirectedNatural	Daytime	Light	1363.28	749.389	0.944444
S041	22	F	Inverted	TargetDirectedNatural	Daytime	Dark	1165.16	753.737	0.842105
S041	22	F	Inverted	TargetAvertedModified	Daytime	Light	1679.5	699	0.95
S041	22	F	Inverted	TargetAvertedModified	Daytime	Dark	1611.94	668.556	1
S041	22	F	Inverted	TargetAvertedNatural	Daytime	Light	1287	623.4	1
S041	22	F	Inverted	TargetAvertedNatural	Daytime	Dark	1425.28	626.444	1
S041	22	F	Small	TargetDirectedModified	Daytime	Light	1436.58	883.053	1
S041	22	F	Small	TargetDirectedModified	Daytime	Dark	1549.26	886.842	1
S041	22	F	Small	TargetDirectedNatural	Daytime	Light	1198.28	585.556	1
S041	22	F	Small	TargetDirectedNatural	Daytime	Dark	1294.15	616.6	1
S041	22	F	Small	TargetAvertedModified	Daytime	Light	1488.25	632.55	1
S041	22	F	Small	TargetAvertedModified	Daytime	Dark	1288.7	839.2	0.95
S041	22	F	Small	TargetAvertedNatural	Daytime	Light	1275.95	879.25	1
S041	22	F	Small	TargetAvertedNatural	Daytime	Dark	1554	610.895	1
S042	18	M	Large	TargetDirectedModified	Daytime	Light	1261.15	983.3	1
S042	18	M	Large	TargetDirectedModified	Daytime	Dark	1414.3	963.55	1
S042	18	M	Large	TargetDirectedNatural	Daytime	Light	1184.9	648.5	1
S042	18	M	Large	TargetDirectedNatural	Daytime	Dark	1277.37	971.263	1
S042	18	M	Large	TargetAvertedModified	Daytime	Light	1424.5	634.9	1
S042	18	M	Large	TargetAvertedModified	Daytime	Dark	1426.44	742.778	1
S042	18	M	Large	TargetAvertedNatural	Daytime	Light	1380.16	538.158	1
S042	18	M	Large	TargetAvertedNatural	Daytime	Dark	1143.3	617.35	1
S042	18	M	Inverted	TargetDirectedModified	Daytime	Light	1283.47	986.684	1
S042	18	M	Inverted	TargetDirectedModified	Daytime	Dark	1553.21	1504.26	1
S042	18	M	Inverted	TargetDirectedNatural	Daytime	Light	1380.6	821.1	1
S042	18	M	Inverted	TargetDirectedNatural	Daytime	Dark	1665.1	1020.45	0.95
S042	18	M	Inverted	TargetAvertedModified	Daytime	Light	1483.53	778.684	1
S042	18	M	Inverted	TargetAvertedModified	Daytime	Dark	1272.55	1531	1
S042	18	M	Inverted	TargetAvertedNatural	Daytime	Light	1558.8	518.5	1
S042	18	M	Inverted	TargetAvertedNatural	Daytime	Dark	1355	726.368	1
S042	18	M	Small	TargetDirectedModified	Daytime	Light	1625.5	1096.9	1
S042	18	M	Small	TargetDirectedModified	Daytime	Dark	1561.05	1547.95	1
S042	18	M	Small	TargetDirectedNatural	Daytime	Light	1758.4	1170.55	1
S042	18	M	Small	TargetDirectedNatural	Daytime	Dark	1650.95	962.25	1
S042	18	M	Small	TargetAvertedModified	Daytime	Light	1731.79	895.421	1
S042	18	M	Small	TargetAvertedModified	Daytime	Dark	1643.83	1087.44	1
S042	18	M	Small	TargetAvertedNatural	Daytime	Light	1684.74	720.579	1
S042	18	M	Small	TargetAvertedNatural	Daytime	Dark	1776.22	851	1
S043	18	M	Large	TargetDirectedModified	Daytime	Light	1797.32	868.895	0.947368
S043	18	M	Large	TargetDirectedModified	Daytime	Dark	1415	907.895	1
S043	18	M	Large	TargetDirectedNatural	Daytime	Light	1376.22	828.722	1
S043	18	M	Large	TargetDirectedNatural	Daytime	Dark	1200.32	1323.53	1
S043	18	M	Large	TargetAvertedModified	Daytime	Light	1502.65	759.6	1
S043	18	M	Large	TargetAvertedModified	Daytime	Dark	1324.35	1338.1	1
S043	18	M	Large	TargetAvertedNatural	Daytime	Light	1601.4	933	1
S043	18	M	Large	TargetAvertedNatural	Daytime	Dark	1588.5	946.45	1
S043	18	M	Inverted	TargetDirectedModified	Daytime	Light	1504.55	1420.5	1
S043	18	M	Inverted	TargetDirectedModified	Daytime	Dark	1723.58	1659.05	0.894737
S043	18	M	Inverted	TargetDirectedNatural	Daytime	Light	1467.1	1065.05	1
S043	18	M	Inverted	TargetDirectedNatural	Daytime	Dark	1122	994.95	1
S043	18	M	Inverted	TargetAvertedModified	Daytime	Light	1418	1120.2	1
S043	18	M	Inverted	TargetAvertedModified	Daytime	Dark	1427.37	1485.68	1
S043	18	M	Inverted	TargetAvertedNatural	Daytime	Light	1613.05	889.632	1
S043	18	M	Inverted	TargetAvertedNatural	Daytime	Dark	1802.63	1363.68	1
S043	18	M	Small	TargetDirectedModified	Daytime	Light	1850.65	1089.9	1
S043	18	M	Small	TargetDirectedModified	Daytime	Dark	1850.95	1110.1	1
S043	18	M	Small	TargetDirectedNatural	Daytime	Light	1417.7	1065.25	1
S043	18	M	Small	TargetDirectedNatural	Daytime	Dark	1533.35	678.45	1
S043	18	M	Small	TargetAvertedModified	Daytime	Light	1675.2	767.6	1
S043	18	M	Small	TargetAvertedModified	Daytime	Dark	1722.37	1416.47	1
S043	18	M	Small	TargetAvertedNatural	Daytime	Light	1309.85	827.15	1
S043	18	M	Small	TargetAvertedNatural	Daytime	Dark	1535.9	687.8	1
S044	21	F	Large	TargetDirectedModified	Daytime	Light	1136.22	757.278	1
S044	21	F	Large	TargetDirectedModified	Daytime	Dark	1006.89	776.111	1
S044	21	F	Large	TargetDirectedNatural	Daytime	Light	1222.56	530.556	1
S044	21	F	Large	TargetDirectedNatural	Daytime	Dark	1401.16	458.105	1
S044	21	F	Large	TargetAvertedModified	Daytime	Light	1257.74	627.526	1
S044	21	F	Large	TargetAvertedModified	Daytime	Dark	1484.56	610.444	0.944444
S044	21	F	Large	TargetAvertedNatural	Daytime	Light	1244.84	636.579	1
S044	21	F	Large	TargetAvertedNatural	Daytime	Dark	1146.53	685.474	1
S044	21	F	Inverted	TargetDirectedModified	Daytime	Light	1157.89	613.389	1
S044	21	F	Inverted	TargetDirectedModified	Daytime	Dark	1056.39	834.5	1
S044	21	F	Inverted	TargetDirectedNatural	Daytime	Light	945	687.278	0.888889
S044	21	F	Inverted	TargetDirectedNatural	Daytime	Dark	891.842	703.842	1
S044	21	F	Inverted	TargetAvertedModified	Daytime	Light	806.647	733.529	1
S044	21	F	Inverted	TargetAvertedModified	Daytime	Dark	1475.53	594.353	1
S044	21	F	Inverted	TargetAvertedNatural	Daytime	Light	1279.53	529.467	1
S044	21	F	Inverted	TargetAvertedNatural	Daytime	Dark	1070.15	674.6	1
S044	21	F	Small	TargetDirectedModified	Daytime	Light	991.25	647.5	1
S044	21	F	Small	TargetDirectedModified	Daytime	Dark	1483.59	505.353	1
S044	21	F	Small	TargetDirectedNatural	Daytime	Light	1042.62	611.938	0.9375
S044	21	F	Small	TargetDirectedNatural	Daytime	Dark	1315.47	520.895	1
S044	21	F	Small	TargetAvertedModified	Daytime	Light	1172.28	701.611	1
S044	21	F	Small	TargetAvertedModified	Daytime	Dark	1169.89	933.526	1
S044	21	F	Small	TargetAvertedNatural	Daytime	Light	1022.89	493.947	1
S044	21	F	Small	TargetAvertedNatural	Daytime	Dark	1064.5	476.667	1
S045	21	F	Large	TargetDirectedModified	Daytime	Light	1015.5	1028.6	1
S045	21	F	Large	TargetDirectedModified	Daytime	Dark	1456.3	876.2	1
S045	21	F	Large	TargetDirectedNatural	Daytime	Light	1039.5	780.45	1
S045	21	F	Large	TargetDirectedNatural	Daytime	Dark	1495.75	564.45	1
S045	21	F	Large	TargetAvertedModified	Daytime	Light	1517.68	728.368	1
S045	21	F	Large	TargetAvertedModified	Daytime	Dark	1605.4	931.7	1
S045	21	F	Large	TargetAvertedNatural	Daytime	Light	1096.25	512.45	1
S045	21	F	Large	TargetAvertedNatural	Daytime	Dark	1261.65	611.95	1
S045	21	F	Inverted	TargetDirectedModified	Daytime	Light	1498.05	873	1
S045	21	F	Inverted	TargetDirectedModified	Daytime	Dark	1480	972.25	1
S045	21	F	Inverted	TargetDirectedNatural	Daytime	Light	1245.8	700.1	1
S045	21	F	Inverted	TargetDirectedNatural	Daytime	Dark	1346.75	659.65	1
S045	21	F	Inverted	TargetAvertedModified	Daytime	Light	1413.2	610.4	1
S045	21	F	Inverted	TargetAvertedModified	Daytime	Dark	1218.9	798.3	1
S045	21	F	Inverted	TargetAvertedNatural	Daytime	Light	1282.75	501.75	1
S045	21	F	Inverted	TargetAvertedNatural	Daytime	Dark	1489.3	587.9	1
S045	21	F	Small	TargetDirectedModified	Daytime	Light	1961.6	760.2	1
S045	21	F	Small	TargetDirectedModified	Daytime	Dark	1697.22	1479.83	1
S045	21	F	Small	TargetDirectedNatural	Daytime	Light	1088.25	669.95	1
S045	21	F	Small	TargetDirectedNatural	Daytime	Dark	1545.05	750	1
S045	21	F	Small	TargetAvertedModified	Daytime	Light	1511.1	811.6	1
S045	21	F	Small	TargetAvertedModified	Daytime	Dark	1667.35	2409.5	1
S045	21	F	Small	TargetAvertedNatural	Daytime	Light	1583.65	563.65	1
S045	21	F	Small	TargetAvertedNatural	Daytime	Dark	1385.15	642.75	1
S046	21	F	Large	TargetDirectedModified	Daytime	Light	926.333	644.167	1
S046	21	F	Large	TargetDirectedModified	Daytime	Dark	1210.19	751.812	1
S046	21	F	Large	TargetDirectedNatural	Daytime	Light	907.4	608.5	1
S046	21	F	Large	TargetDirectedNatural	Daytime	Dark	1079.5	570.667	1
S046	21	F	Large	TargetAvertedModified	Daytime	Light	1171.39	645.167	1
S046	21	F	Large	TargetAvertedModified	Daytime	Dark	1245.74	702.842	1
S046	21	F	Large	TargetAvertedNatural	Daytime	Light	913.647	574.588	1
S046	21	F	Large	TargetAvertedNatural	Daytime	Dark	1193.63	670.316	1
S046	21	F	Inverted	TargetDirectedModified	Daytime	Light	1499.74	627.789	1
S046	21	F	Inverted	TargetDirectedModified	Daytime	Dark	1204.1	758.1	1
S046	21	F	Inverted	TargetDirectedNatural	Daytime	Light	1004.06	774.833	1
S046	21	F	Inverted	TargetDirectedNatural	Daytime	Dark	1014.11	725.158	1
S046	21	F	Inverted	TargetAvertedModified	Daytime	Light	1150.7	707.9	1
S046	21	F	Inverted	TargetAvertedModified	Daytime	Dark	1033.9	770.65	1
S046	21	F	Inverted	TargetAvertedNatural	Daytime	Light	1006.85	544.65	1
S046	21	F	Inverted	TargetAvertedNatural	Daytime	Dark	1017.85	587.75	1
S046	21	F	Small	TargetDirectedModified	Daytime	Light	1092.58	834.947	1
S046	21	F	Small	TargetDirectedModified	Daytime	Dark	1586.53	798.294	1
S046	21	F	Small	TargetDirectedNatural	Daytime	Light	1065.47	567	1
S046	21	F	Small	TargetDirectedNatural	Daytime	Dark	1222.5	639.167	1
S046	21	F	Small	TargetAvertedModified	Daytime	Light	1269.56	724.222	1
S046	21	F	Small	TargetAvertedModified	Daytime	Dark	1478.58	860.316	1
S046	21	F	Small	TargetAvertedNatural	Daytime	Light	1146.95	527.789	1
S046	21	F	Small	TargetAvertedNatural	Daytime	Dark	1059.65	718.118	0.941176
S047	30	M	Large	TargetDirectedModified	Daytime	Light	1083.2	468.4	1
S047	30	M	Large	TargetDirectedModified	Daytime	Dark	1125	469.368	1
S047	30	M	Large	TargetDirectedNatural	Daytime	Light	1004.31	438.688	0.9375
S047	30	M	Large	TargetDirectedNatural	Daytime	Dark	891.375	476.812	1
S047	30	M	Large	TargetAvertedModified	Daytime	Light	990.667	493.611	1
S047	30	M	Large	TargetAvertedModified	Daytime	Dark	1110.3	557.25	1
S047	30	M	Large	TargetAvertedNatural	Daytime	Light	1026.82	515.059	1
S047	30	M	Large	TargetAvertedNatural	Daytime	Dark	1091.87	423.8	1
S047	30	M	Inverted	TargetDirectedModified	Daytime	Light	1021.74	662.632	1
S047	30	M	Inverted	TargetDirectedModified	Daytime	Dark	1207.53	514.706	1
S047	30	M	Inverted	TargetDirectedNatural	Daytime	Light	933.889	494.556	1
S047	30	M	Inverted	TargetDirectedNatural	Daytime	Dark	1014.82	544.588	1
S047	30	M	Inverted	TargetAvertedModified	Daytime	Light	1013.65	521.25	1
S047	30	M	Inverted	TargetAvertedModified	Daytime	Dark	1376.13	580.267	1
S047	30	M	Inverted	TargetAvertedNatural	Daytime	Light	1123.5	476.562	0.9375
S047	30	M	Inverted	TargetAvertedNatural	Daytime	Dark	982.333	480.267	1
S047	30	M	Small	TargetDirectedModified	Daytime	Light	1308.07	614.4	1
S047	30	M	Small	TargetDirectedModified	Daytime	Dark	1592.19	635	1
S047	30	M	Small	TargetDirectedNatural	Daytime	Light	1015.56	475.778	1
S047	30	M	Small	TargetDirectedNatural	Daytime	Dark	1204.8	397.267	1
S047	30	M	Small	TargetAvertedModified	Daytime	Light	1148.37	618.526	0.947368
S047	30	M	Small	TargetAvertedModified	Daytime	Dark	1409.11	808.444	1
S047	30	M	Small	TargetAvertedNatural	Daytime	Light	1049.67	464.222	1
S047	30	M	Small	TargetAvertedNatural	Daytime	Dark	1012.8	482.8	1
S048	20	F	Large	TargetDirectedModified	Daytime	Light	1185.45	612.95	1
S048	20	F	Large	TargetDirectedModified	Daytime	Dark	1426.6	822.6	1
S048	20	F	Large	TargetDirectedNatural	Daytime	Light	1156.56	462.111	1
S048	20	F	Large	TargetDirectedNatural	Daytime	Dark	1190.58	532.211	1
S048	20	F	Large	TargetAvertedModified	Daytime	Light	1136.7	471.4	1
S048	20	F	Large	TargetAvertedModified	Daytime	Dark	1171.65	706.9	1
S048	20	F	Large	TargetAvertedNatural	Daytime	Light	1155.15	458.6	1
S048	20	F	Large	TargetAvertedNatural	Daytime	Dark	1150	580.2	1
S048	20	F	Inverted	TargetDirectedModified	Daytime	Light	1155.45	637.05	0.95
S048	20	F	Inverted	TargetDirectedModified	Daytime	Dark	1231.65	572.85	1
S048	20	F	Inverted	TargetDirectedNatural	Daytime	Light	1059.28	418.056	1
S048	20	F	Inverted	TargetDirectedNatural	Daytime	Dark	1140.74	410.632	1
S048	20	F	Inverted	TargetAvertedModified	Daytime	Light	1175.1	528.6	1
S048	20	F	Inverted	TargetAvertedModified	Daytime	Dark	1297.15	792.2	1
S048	20	F	Inverted	TargetAvertedNatural	Daytime	Light	1084.95	463.4	1
S048	20	F	Inverted	TargetAvertedNatural	Daytime	Dark	1099.45	481.2	1
S048	20	F	Small	TargetDirectedModified	Daytime	Light	1326.5	696.2	1
S048	20	F	Small	TargetDirectedModified	Daytime	Dark	1375.7	1421.85	1
S048	20	F	Small	TargetDirectedNatural	Daytime	Light	1148.35	462.5	1
S048	20	F	Small	TargetDirectedNatural	Daytime	Dark	1217.15	558.45	0.95
S048	20	F	Small	TargetAvertedModified	Daytime	Light	1280.2	570.75	1
S048	20	F	Small	TargetAvertedModified	Daytime	Dark	1424.7	781.2	1
S048	20	F	Small	TargetAvertedNatural	Daytime	Light	1267.1	533.3	1
S048	20	F	Small	TargetAvertedNatural	Daytime	Dark	1119.74	528.158	1
S049	19	F	Large	TargetDirectedModified	Daytime	Light	1294.95	609.368	1
S049	19	F	Large	TargetDirectedModified	Daytime	Dark	1819	600	0.95
S049	19	F	Large	TargetDirectedNatural	Daytime	Light	1135.7	614.85	1
S049	19	F	Large	TargetDirectedNatural	Daytime	Dark	1330.47	605.316	0.947368
S049	19	F	Large	TargetAvertedModified	Daytime	Light	1322.95	674	1
S049	19	F	Large	TargetAvertedModified	Daytime	Dark	1772.58	752.421	1
S049	19	F	Large	TargetAvertedNatural	Daytime	Light	1132.75	561.75	1
S049	19	F	Large	TargetAvertedNatural	Daytime	Dark	1381.05	570.474	1
S049	19	F	Inverted	TargetDirectedModified	Daytime	Light	1577.61	776.556	0.944444
S049	19	F	Inverted	TargetDirectedModified	Daytime	Dark	1640.28	670.833	1
S049	19	F	Inverted	TargetDirectedNatural	Daytime	Light	1266.74	557.421	1
S049	19	F	Inverted	TargetDirectedNatural	Daytime	Dark	1332.1	505.65	1
S049	19	F	Inverted	TargetAvertedModified	Daytime	Light	1856.26	523.632	1
S049	19	F	Inverted	TargetAvertedModified	Daytime	Dark	1742.71	779	1
S049	19	F	Inverted	TargetAvertedNatural	Daytime	Light	1163.15	655.6	1
S049	19	F	Inverted	TargetAvertedNatural	Daytime	Dark	1225.3	634.45	1
S049	19	F	Small	TargetDirectedModified	Daytime	Light	1681.65	1131.55	1
S049	19	F	Small	TargetDirectedModified	Daytime	Dark	1971.45	1205.1	1
S049	19	F	Small	TargetDirectedNatural	Daytime	Light	1036.1	729.75	1
S049	19	F	Small	TargetDirectedNatural	Daytime	Dark	1217.29	708.941	1
S049	19	F	Small	TargetAvertedModified	Daytime	Light	1798.32	906.316	1
S049	19	F	Small	TargetAvertedModified	Daytime	Dark	1654.5	1162.95	1
S049	19	F	Small	TargetAvertedNatural	Daytime	Light	1802.16	661.211	1
S049	19	F	Small	TargetAvertedNatural	Daytime	Dark	1721.59	679.647	0.941176
S051	20	M	Large	TargetDirectedModified	Daytime	Light	1428.2	855.35	1
S051	20	M	Large	TargetDirectedModified	Daytime	Dark	1383.94	905.778	1
S051	20	M	Large	TargetDirectedNatural	Daytime	Light	859.368	841.421	1
S051	20	M	Large	TargetDirectedNatural	Daytime	Dark	1135.9	721.6	1
S051	20	M	Large	TargetAvertedModified	Daytime	Light	1304.56	629.889	1
S051	20	M	Large	TargetAvertedModified	Daytime	Dark	1651.5	748.35	1
S051	20	M	Large	TargetAvertedNatural	Daytime	Light	1079.89	655.579	0.947368
S051	20	M	Large	TargetAvertedNatural	Daytime	Dark	1065.76	735.294	1
S051	20	M	Inverted	TargetDirectedModified	Daytime	Light	1107.17	882	1
S051	20	M	Inverted	TargetDirectedModified	Daytime	Dark	1787.29	800.529	1
S051	20	M	Inverted	TargetDirectedNatural	Daytime	Light	1453.17	632.056	1
S051	20	M	Inverted	TargetDirectedNatural	Daytime	Dark	1183.41	593	1
S051	20	M	Inverted	TargetAvertedModified	Daytime	Light	1278.11	752.222	1
S051	20	M	Inverted	TargetAvertedModified	Daytime	Dark	1428.05	864.45	1
S051	20	M	Inverted	TargetAvertedNatural	Daytime	Light	1348.06	645.556	1
S051	20	M	Inverted	TargetAvertedNatural	Daytime	Dark	1278.85	635.95	1
S051	20	M	Small	TargetDirectedModified	Daytime	Light	1568.44	847.611	1
S051	20	M	Small	TargetDirectedModified	Daytime	Dark	1635.74	955.895	0.947368
S051	20	M	Small	TargetDirectedNatural	Daytime	Light	1483.44	866	1
S051	20	M	Small	TargetDirectedNatural	Daytime	Dark	1093.53	711.824	1
S051	20	M	Small	TargetAvertedModified	Daytime	Light	1416.76	692.588	1
S051	20	M	Small	TargetAvertedModified	Daytime	Dark	1777	983.944	1
S051	20	M	Small	TargetAvertedNatural	Daytime	Light	1279.05	580.85	1
S051	20	M	Small	TargetAvertedNatural	Daytime	Dark	1209.24	769.294	1
S052	19	M	Large	TargetDirectedModified	Daytime	Light	1499.63	751.368	1
S052	19	M	Large	TargetDirectedModified	Daytime	Dark	1250.95	1564	1
S052	19	M	Large	TargetDirectedNatural	Daytime	Light	1017.1	731.65	1
S052	19	M	Large	TargetDirectedNatural	Daytime	Dark	979	925.95	1
S052	19	M	Large	TargetAvertedModified	Daytime	Light	1602.58	911.526	1
S052	19	M	Large	TargetAvertedModified	Daytime	Dark	1416.84	1180.58	1
S052	19	M	Large	TargetAvertedNatural	Daytime	Light	1049.61	1013.83	1
S052	19	M	Large	TargetAvertedNatural	Daytime	Dark	1377.65	769.118	1
S052	19	M	Inverted	TargetDirectedModified	Daytime	Light	1295.35	1052.45	1
S052	19	M	Inverted	TargetDirectedModified	Daytime	Dark	1589.4	1840.85	1
S052	19	M	Inverted	TargetDirectedNatural	Daytime	Light	1375.9	883.85	1
S052	19	M	Inverted	TargetDirectedNatural	Daytime	Dark	1515.84	928.737	1
S052	19	M	Inverted	TargetAvertedModified	Daytime	Light	1528.05	1120.4	1
S052	19	M	Inverted	TargetAvertedModified	Daytime	Dark	1218.74	1230.95	1
S052	19	M	Inverted	TargetAvertedNatural	Daytime	Light	1292.22	1231.89	1
S052	19	M	Inverted	TargetAvertedNatural	Daytime	Dark	1297.89	894.632	1
S052	19	M	Small	TargetDirectedModified	Daytime	Light	1704.93	723.467	0.933333
S052	19	M	Small	TargetDirectedModified	Daytime	Dark	1670.8	1332.2	1
S052	19	M	Small	TargetDirectedNatural	Daytime	Light	1131.06	663.25	1
S052	19	M	Small	TargetDirectedNatural	Daytime	Dark	1663.83	830.778	1
S052	19	M	Small	TargetAvertedModified	Daytime	Light	1461.3	736.3	1
S052	19	M	Small	TargetAvertedModified	Daytime	Dark	1257.44	1617.81	0.9375
S052	19	M	Small	TargetAvertedNatural	Daytime	Light	1328.72	755.5	1
S052	19	M	Small	TargetAvertedNatural	Daytime	Dark	1320.85	795.4	1
S053	24	M	Large	TargetDirectedModified	Daytime	Light	1190.39	582.611	1
S053	24	M	Large	TargetDirectedModified	Daytime	Dark	1316.25	628.35	1
S053	24	M	Large	TargetDirectedNatural	Daytime	Light	985.45	522.3	1
S053	24	M	Large	TargetDirectedNatural	Daytime	Dark	1048.9	678.25	1
S053	24	M	Large	TargetAvertedModified	Daytime	Light	1447.53	692.176	1
S053	24	M	Large	TargetAvertedModified	Daytime	Dark	1206.29	839.5	1
S053	24	M	Large	TargetAvertedNatural	Daytime	Light	1057	676.5	0.944444
S053	24	M	Large	TargetAvertedNatural	Daytime	Dark	1223.3	590.2	1
S053	24	M	Inverted	TargetDirectedModified	Daytime	Light	1207.79	583	1
S053	24	M	Inverted	TargetDirectedModified	Daytime	Dark	1243.15	825.85	1
S053	24	M	Inverted	TargetDirectedNatural	Daytime	Light	1276.56	756	1
S053	24	M	Inverted	TargetDirectedNatural	Daytime	Dark	1286.13	654	1
S053	24	M	Inverted	TargetAvertedModified	Daytime	Light	1374.75	745.938	1
S053	24	M	Inverted	TargetAvertedModified	Daytime	Dark	1633.94	749.562	1
S053	24	M	Inverted	TargetAvertedNatural	Daytime	Light	1260.75	737	1
S053	24	M	Inverted	TargetAvertedNatural	Daytime	Dark	1031.53	745.421	1
S053	24	M	Small	TargetDirectedModified	Daytime	Light	1552.76	623	1
S053	24	M	Small	TargetDirectedModified	Daytime	Dark	1620.88	748.647	1
S053	24	M	Small	TargetDirectedNatural	Daytime	Light	1209.53	696.588	1
S053	24	M	Small	TargetDirectedNatural	Daytime	Dark	1336.35	558.118	1
S053	24	M	Small	TargetAvertedModified	Daytime	Light	1358.3	763.55	1
S053	24	M	Small	TargetAvertedModified	Daytime	Dark	1441.7	691.6	1
S053	24	M	Small	TargetAvertedNatural	Daytime	Light	1316.47	739.263	1
S053	24	M	Small	TargetAvertedNatural	Daytime	Dark	1243.94	847.278	1
S055	19	M	Large	TargetDirectedModified	Daytime	Light	1197.37	701.684	1
S055	19	M	Large	TargetDirectedModified	Daytime	Dark	1398.82	683.588	1
S055	19	M	Large	TargetDirectedNatural	Daytime	Light	1385.21	495.789	1
S055	19	M	Large	TargetDirectedNatural	Daytime	Dark	1336.06	433.222	0.944444
S055	19	M	Large	TargetAvertedModified	Daytime	Light	1213.11	660.368	1
S055	19	M	Large	TargetAvertedModified	Daytime	Dark	1390.5	655.111	1
S055	19	M	Large	TargetAvertedNatural	Daytime	Light	1027.53	749.632	1
S055	19	M	Large	TargetAvertedNatural	Daytime	Dark	1235.79	545.316	1
S055	19	M	Inverted	TargetDirectedModified	Daytime	Light	1404.44	885.944	1
S055	19	M	Inverted	TargetDirectedModified	Daytime	Dark	1884.62	898.75	1
S055	19	M	Inverted	TargetDirectedNatural	Daytime	Light	1365.18	881.706	1
S055	19	M	Inverted	TargetDirectedNatural	Daytime	Dark	1537.92	1377.54	1
S055	19	M	Inverted	TargetAvertedModified	Daytime	Light	1577.47	625.737	1
S055	19	M	Inverted	TargetAvertedModified	Daytime	Dark	1604.84	644.526	1
S055	19	M	Inverted	TargetAvertedNatural	Daytime	Light	1186.75	606.562	1
S055	19	M	Inverted	TargetAvertedNatural	Daytime	Dark	1283.38	716.375	1
S055	19	M	Small	TargetDirectedModified	Daytime	Light	1685.69	599.688	0.9375
S055	19	M	Small	TargetDirectedModified	Daytime	Dark	2241.3	742.35	1
S055	19	M	Small	TargetDirectedNatural	Daytime	Light	1678.85	488.231	1
S055	19	M	Small	TargetDirectedNatural	Daytime	Dark	1416.67	535.444	1
S055	19	M	Small	TargetAvertedModified	Daytime	Light	1206.92	1135.25	0.833333
S055	19	M	Small	TargetAvertedModified	Daytime	Dark	2076.8	1265	1
S055	19	M	Small	TargetAvertedNatural	Daytime	Light	1988.88	631.062	0.875
S055	19	M	Small	TargetAvertedNatural	Daytime	Dark	1379.25	1094.75	1
S056	18	F	Large	TargetDirectedModified	Daytime	Light	1376.2	588.9	1
S056	18	F	Large	TargetDirectedModified	Daytime	Dark	1389.53	1260.13	1
S056	18	F	Large	TargetDirectedNatural	Daytime	Light	1217	526.1	1
S056	18	F	Large	TargetDirectedNatural	Daytime	Dark	1163.53	796.533	1
S056	18	F	Large	TargetAvertedModified	Daytime	Light	1332.38	577.938	1
S056	18	F	Large	TargetAvertedModified	Daytime	Dark	1118.69	828.312	1
S056	18	F	Large	TargetAvertedNatural	Daytime	Light	986.444	574.222	0.888889
S056	18	F	Large	TargetAvertedNatural	Daytime	Dark	1367.4	627.2	0.9
S056	18	F	Inverted	TargetDirectedModified	Daytime	Light	1487.62	732.308	1
S056	18	F	Inverted	TargetDirectedModified	Daytime	Dark	1552.89	822.667	1
S056	18	F	Inverted	TargetDirectedNatural	Daytime	Light	1328.73	979.4	1
S056	18	F	Inverted	TargetDirectedNatural	Daytime	Dark	1395.54	941.538	1
S056	18	F	Inverted	TargetAvertedModified	Daytime	Light	1278.12	1355.94	1
S056	18	F	Inverted	TargetAvertedModified	Daytime	Dark	1299.21	1100.07	1
S056	18	F	Inverted	TargetAvertedNatural	Daytime	Light	1107.33	657.333	1
S056	18	F	Inverted	TargetAvertedNatural	Daytime	Dark	1426.57	957.143	1
S056	18	F	Small	TargetDirectedModified	Daytime	Light	1103	800.5	1
S056	18	F	Small	TargetDirectedModified	Daytime	Dark	1818.92	1272.69	1
S056	18	F	Small	TargetDirectedNatural	Daytime	Light	1355.92	732.167	1
S056	18	F	Small	TargetDirectedNatural	Daytime	Dark	1110.14	613	1
S056	18	F	Small	TargetAvertedModified	Daytime	Light	1870.25	1115.62	0.875
S056	18	F	Small	TargetAvertedModified	Daytime	Dark	1320.33	1700.89	1
S056	18	F	Small	TargetAvertedNatural	Daytime	Light	1113.15	825.769	1
S056	18	F	Small	TargetAvertedNatural	Daytime	Dark	1214	753.083	1
S057	22	M	Large	TargetDirectedModified	Daytime	Light	1467.63	896.632	1
S057	22	M	Large	TargetDirectedModified	Daytime	Dark	1793.78	805.111	1
S057	22	M	Large	TargetDirectedNatural	Daytime	Light	1196.56	629.688	1
S057	22	M	Large	TargetDirectedNatural	Daytime	Dark	1248.18	714.294	1
S057	22	M	Large	TargetAvertedModified	Daytime	Light	1365.22	626.167	1
S057	22	M	Large	TargetAvertedModified	Daytime	Dark	1321.29	1081.71	1
S057	22	M	Large	TargetAvertedNatural	Daytime	Light	1565.16	801.316	0.947368
S057	22	M	Large	TargetAvertedNatural	Daytime	Dark	1246.25	956.65	1
S057	22	M	Inverted	TargetDirectedModified	Daytime	Light	1449.14	755.643	1
S057	22	M	Inverted	TargetDirectedModified	Daytime	Dark	1914.82	1253.41	1
S057	22	M	Inverted	TargetDirectedNatural	Daytime	Light	1565.4	1018.45	1
S057	22	M	Inverted	TargetDirectedNatural	Daytime	Dark	1580.17	856.667	1
S057	22	M	Inverted	TargetAvertedModified	Daytime	Light	1423.1	753.3	0.95
S057	22	M	Inverted	TargetAvertedModified	Daytime	Dark	2167	1142	1
S057	22	M	Inverted	TargetAvertedNatural	Daytime	Light	1577.89	849.947	1
S057	22	M	Inverted	TargetAvertedNatural	Daytime	Dark	1608.56	895.625	1
S057	22	M	Small	TargetDirectedModified	Daytime	Light	1520.42	904.211	1
S057	22	M	Small	TargetDirectedModified	Daytime	Dark	2167.83	979.833	0.944444
S057	22	M	Small	TargetDirectedNatural	Daytime	Light	1424.2	606.25	1
S057	22	M	Small	TargetDirectedNatural	Daytime	Dark	1636.4	807.55	1
S057	22	M	Small	TargetAvertedModified	Daytime	Light	1669.33	669.833	1
S057	22	M	Small	TargetAvertedModified	Daytime	Dark	2057.58	727.842	0.947368
S057	22	M	Small	TargetAvertedNatural	Daytime	Light	1333.32	871.053	0.947368
S057	22	M	Small	TargetAvertedNatural	Daytime	Dark	1451.7	973.55	1
S058	22	M	Large	TargetDirectedModified	Daytime	Light	1299.35	535.85	1
S058	22	M	Large	TargetDirectedModified	Daytime	Dark	1153.5	592.55	0.95
S058	22	M	Large	TargetDirectedNatural	Daytime	Light	1196.9	588.4	1
S058	22	M	Large	TargetDirectedNatural	Daytime	Dark	931.15	562.2	1
S058	22	M	Large	TargetAvertedModified	Daytime	Light	1039.78	652.722	0.944444
S058	22	M	Large	TargetAvertedModified	Daytime	Dark	1282.15	602.05	1
S058	22	M	Large	TargetAvertedNatural	Daytime	Light	1055.05	516.737	1
S058	22	M	Large	TargetAvertedNatural	Daytime	Dark	1048.35	543.25	1
S058	22	M	Inverted	TargetDirectedModified	Daytime	Light	1065.84	874	1
S058	22	M	Inverted	TargetDirectedModified	Daytime	Dark	1151.42	806.211	1
S058	22	M	Inverted	TargetDirectedNatural	Daytime	Light	1110.37	690.474	1
S058	22	M	Inverted	TargetDirectedNatural	Daytime	Dark	1329.6	589	1
S058	22	M	Inverted	TargetAvertedModified	Daytime	Light	1344.25	595.55	1
S058	22	M	Inverted	TargetAvertedModified	Daytime	Dark	1194.5	845.9	1
S058	22	M	Inverted	TargetAvertedNatural	Daytime	Light	1232.55	603.55	1
S058	22	M	Inverted	TargetAvertedNatural	Daytime	Dark	1216.89	538.526	1
S058	22	M	Small	TargetDirectedModified	Daytime	Light	1188.47	1069.95	1
S058	22	M	Small	TargetDirectedModified	Daytime	Dark	1300.26	1829.63	0.894737
S058	22	M	Small	TargetDirectedNatural	Daytime	Light	999.105	744.895	1
S058	22	M	Small	TargetDirectedNatural	Daytime	Dark	1101.95	838.95	1
S058	22	M	Small	TargetAvertedModified	Daytime	Light	1807.72	1810.5	1
S058	22	M	Small	TargetAvertedModified	Daytime	Dark	1372.75	1890.2	0.95
S058	22	M	Small	TargetAvertedNatural	Daytime	Light	1343.55	557.7	1
S058	22	M	Small	TargetAvertedNatural	Daytime	Dark	1004.25	648.3	1
S060	18	F	Large	TargetDirectedModified	Daytime	Light	1362.4	583.933	0.933333
S060	18	F	Large	TargetDirectedModified	Daytime	Dark	1657.4	705.067	1
S060	18	F	Large	TargetDirectedNatural	Daytime	Light	1169.4	524.8	1
S060	18	F	Large	TargetDirectedNatural	Daytime	Dark	1198.67	616.444	1
S060	18	F	Large	TargetAvertedModified	Daytime	Light	1494.73	619.273	1
S060	18	F	Large	TargetAvertedModified	Daytime	Dark	1742.19	645.562	1
S060	18	F	Large	TargetAvertedNatural	Daytime	Light	1265.21	536.643	1
S060	18	F	Large	TargetAvertedNatural	Daytime	Dark	1268.19	600.938	1
S060	18	F	Inverted	TargetDirectedModified	Daytime	Light	1613	927.667	1
S060	18	F	Inverted	TargetDirectedModified	Daytime	Dark	1794.33	905.8	1
S060	18	F	Inverted	TargetDirectedNatural	Daytime	Light	1313.12	571.824	1
S060	18	F	Inverted	TargetDirectedNatural	Daytime	Dark	1303.28	585.556	0.944444
S060	18	F	Inverted	TargetAvertedModified	Daytime	Light	1371.82	784.706	1
S060	18	F	Inverted	TargetAvertedModified	Daytime	Dark	1613.86	962.571	1
S060	18	F	Inverted	TargetAvertedNatural	Daytime	Light	1405.27	582.4	1
S060	18	F	Inverted	TargetAvertedNatural	Daytime	Dark	1635.82	766.636	1
S060	18	F	Small	TargetDirectedModified	Daytime	Light	1721.74	1601.95	1
S060	18	F	Small	TargetDirectedModified	Daytime	Dark	1877.75	1899.95	1
S060	18	F	Small	TargetDirectedNatural	Daytime	Light	1429.76	688.118	1
S060	18	F	Small	TargetDirectedNatural	Daytime	Dark	1362.44	696.611	1
S060	18	F	Small	TargetAvertedModified	Daytime	Light	1864.28	1615.83	1
S060	18	F	Small	TargetAvertedModified	Daytime	Dark	2223.78	2296.11	1
S060	18	F	Small	TargetAvertedNatural	Daytime	Light	1546.11	709.474	1
S060	18	F	Small	TargetAvertedNatural	Daytime	Dark	1400.47	718.684	1
S061	20	M	Large	TargetDirectedModified	Daytime	Light	1195.11	764.684	1
S061	20	M	Large	TargetDirectedModified	Daytime	Dark	1293.9	847.1	1
S061	20	M	Large	TargetDirectedNatural	Daytime	Light	1025.85	639.2	1
S061	20	M	Large	TargetDirectedNatural	Daytime	Dark	1348.55	610.3	1
S061	20	M	Large	TargetAvertedModified	Daytime	Light	1307	657.579	1
S061	20	M	Large	TargetAvertedModified	Daytime	Dark	1388.05	636	1
S061	20	M	Large	TargetAvertedNatural	Daytime	Light	1181.58	684.632	1
S061	20	M	Large	TargetAvertedNatural	Daytime	Dark	1101.7	627.05	1
S061	20	M	Inverted	TargetDirectedModified	Daytime	Light	1443.2	838.8	1
S061	20	M	Inverted	TargetDirectedModified	Daytime	Dark	1712.3	1247.45	1
S061	20	M	Inverted	TargetDirectedNatural	Daytime	Light	1569.6	786.5	1
S061	20	M	Inverted	TargetDirectedNatural	Daytime	Dark	1244.16	773.263	1
S061	20	M	Inverted	TargetAvertedModified	Daytime	Light	1447.6	732.3	1
S061	20	M	Inverted	TargetAvertedModified	Daytime	Dark	1664.9	759.55	0.95
S061	20	M	Inverted	TargetAvertedNatural	Daytime	Light	1472.21	782.789	0.947368
S061	20	M	Inverted	TargetAvertedNatural	Daytime	Dark	1242.68	799.368	1
S061	20	M	Small	TargetDirectedModified	Daytime	Light	1333.95	726.2	1
S061	20	M	Small	TargetDirectedModified	Daytime	Dark	1488.35	998.5	1
S061	20	M	Small	TargetDirectedNatural	Daytime	Light	982	757	1
S061	20	M	Small	TargetDirectedNatural	Daytime	Dark	1199	716.2	0.95
S061	20	M	Small	TargetAvertedModified	Daytime	Light	1358.11	705.368	1
S061	20	M	Small	TargetAvertedModified	Daytime	Dark	1407.61	807.056	0.944444
S061	20	M	Small	TargetAvertedNatural	Daytime	Light	1403.7	701.6	1
S061	20	M	Small	TargetAvertedNatural	Daytime	Dark	1341.2	645.85	1
S062	22	M	Large	TargetDirectedModified	Daytime	Light	1018.82	651.235	1
S062	22	M	Large	TargetDirectedModified	Daytime	Dark	1369.19	839.062	1
S062	22	M	Large	TargetDirectedNatural	Daytime	Light	908.833	574.889	1
S062	22	M	Large	TargetDirectedNatural	Daytime	Dark	861.389	517.333	0.944444
S062	22	M	Large	TargetAvertedModified	Daytime	Light	794.938	542.375	1
S062	22	M	Large	TargetAvertedModified	Daytime	Dark	1114.88	606.118	1
S062	22	M	Large	TargetAvertedNatural	Daytime	Light	815.8	579.933	1
S062	22	M	Large	TargetAvertedNatural	Daytime	Dark	717.2	508.45	0.95
S062	22	M	Inverted	TargetDirectedModified	Daytime	Light	1191.65	755.824	0.882353
S062	22	M	Inverted	TargetDirectedModified	Daytime	Dark	1242.75	1080.75	1
S062	22	M	Inverted	TargetDirectedNatural	Daytime	Light	1210.47	486.533	1
S062	22	M	Inverted	TargetDirectedNatural	Daytime	Dark	851.111	698.667	1
S062	22	M	Inverted	TargetAvertedModified	Daytime	Light	1173.67	592.5	1
S062	22	M	Inverted	TargetAvertedModified	Daytime	Dark	1334	742.222	1
S062	22	M	Inverted	TargetAvertedNatural	Daytime	Light	1006.75	599.25	1
S062	22	M	Inverted	TargetAvertedNatural	Daytime	Dark	1079.75	549.6	1
S062	22	M	Small	TargetDirectedModified	Daytime	Light	1152.55	687.3	1
S062	22	M	Small	TargetDirectedModified	Daytime	Dark	1204.58	795	0.947368
S062	22	M	Small	TargetDirectedNatural	Daytime	Light	1022.36	495.273	1
S062	22	M	Small	TargetDirectedNatural	Daytime	Dark	1078.26	558	1
S062	22	M	Small	TargetAvertedModified	Daytime	Light	1057.79	738.947	1
S062	22	M	Small	TargetAvertedModified	Daytime	Dark	1140.68	981.737	1
S062	22	M	Small	TargetAvertedNatural	Daytime	Light	1101.93	733.929	1
S062	22	M	Small	TargetAvertedNatural	Daytime	Dark	925	765.133	1
S063	20	F	Large	TargetDirectedModified	Daytime	Light	1182.95	590.35	1
S063	20	F	Large	TargetDirectedModified	Daytime	Dark	1016.05	683.7	1
S063	20	F	Large	TargetDirectedNatural	Daytime	Light	862.15	626.05	1
S063	20	F	Large	TargetDirectedNatural	Daytime	Dark	911.65	628.3	1
S063	20	F	Large	TargetAvertedModified	Daytime	Light	1295.1	553	1
S063	20	F	Large	TargetAvertedModified	Daytime	Dark	1321.05	625.1	1
S063	20	F	Large	TargetAvertedNatural	Daytime	Light	914.35	612.4	1
S063	20	F	Large	TargetAvertedNatural	Daytime	Dark	1277.6	620.6	1
S063	20	F	Inverted	TargetDirectedModified	Daytime	Light	1305.89	640.895	1
S063	20	F	Inverted	TargetDirectedModified	Daytime	Dark	1224.6	774.25	1
S063	20	F	Inverted	TargetDirectedNatural	Daytime	Light	940.286	649.5	1
S063	20	F	Inverted	TargetDirectedNatural	Daytime	Dark	1113.33	601.889	1
S063	20	F	Inverted	TargetAvertedModified	Daytime	Light	1151.79	721.105	1
S063	20	F	Inverted	TargetAvertedModified	Daytime	Dark	1065.18	858.294	1
S063	20	F	Inverted	TargetAvertedNatural	Daytime	Light	1117.3	594.75	1
S063	20	F	Inverted	TargetAvertedNatural	Daytime	Dark	1303.27	619.267	1
S063	20	F	Small	TargetDirectedModified	Daytime	Light	1719.82	976.545	1
S063	20	F	Small	TargetDirectedModified	Daytime	Dark	1827.27	1001.45	0.909091
S063	20	F	Small	TargetDirectedNatural	Daytime	Light	1104.53	742.467	1
S063	20	F	Small	TargetDirectedNatural	Daytime	Dark	883.389	799.667	1
S063	20	F	Small	TargetAvertedModified	Daytime	Light	1166.94	754	1
S063	20	F	Small	TargetAvertedModified	Daytime	Dark	1053.78	1149.5	1
S063	20	F	Small	TargetAvertedNatural	Daytime	Light	1104.4	605	1
S063	20	F	Small	TargetAvertedNatural	Daytime	Dark	1539.39	587.056	1
S065	18	F	Large	TargetDirectedModified	Daytime	Light	1185.56	813.875	1
S065	18	F	Large	TargetDirectedModified	Daytime	Dark	1293.7	1247.95	1
S065	18	F	Large	TargetDirectedNatural	Daytime	Light	1102.42	834.5	1
S065	18	F	Large	TargetDirectedNatural	Daytime	Dark	969.357	765.286	1
S065	18	F	Large	TargetAvertedModified	Daytime	Light	1418.68	571.947	1
S065	18	F	Large	TargetAvertedModified	Daytime	Dark	1245.47	940.895	0.947368
S065	18	F	Large	TargetAvertedNatural	Daytime	Light	903.5	816.5	1
S065	18	F	Large	TargetAvertedNatural	Daytime	Dark	854	753.333	1
S065	18	F	Inverted	TargetDirectedModified	Daytime	Light	1208.8	642.9	1
S065	18	F	Inverted	TargetDirectedModified	Daytime	Dark	1308.85	844.85	1
S065	18	F	Inverted	TargetDirectedNatural	Daytime	Light	966.95	942.95	1
S065	18	F	Inverted	TargetDirectedNatural	Daytime	Dark	1168.74	790.947	1
S065	18	F	Inverted	TargetAvertedModified	Daytime	Light	1354.41	791.118	1
S065	18	F	Inverted	TargetAvertedModified	Daytime	Dark	1294.19	1310.19	0.9375
S065	18	F	Inverted	TargetAvertedNatural	Daytime	Light	1252.15	1037.62	1
S065	18	F	Inverted	TargetAvertedNatural	Daytime	Dark	1174.67	944.8	1
S065	18	F	Small	TargetDirectedModified	Daytime	Light	1236.63	679.105	1
S065	18	F	Small	TargetDirectedModified	Daytime	Dark	1121.65	969.824	1
S065	18	F	Small	TargetDirectedNatural	Daytime	Light	1311	587.947	1
S065	18	F	Small	TargetDirectedNatural	Daytime	Dark	1364.65	668.85	1
S065	18	F	Small	TargetAvertedModified	Daytime	Light	1229.18	965.706	1
S065	18	F	Small	TargetAvertedModified	Daytime	Dark	1330.47	1274.05	1
S065	18	F	Small	TargetAvertedNatural	Daytime	Light	875.632	654.421	1
S065	18	F	Small	TargetAvertedNatural	Daytime	Dark	1167	634.211	1
S066	19	M	Large	TargetDirectedModified	Daytime	Light	1523.39	545.333	1
S066	19	M	Large	TargetDirectedModified	Daytime	Dark	1253.94	601.125	1
S066	19	M	Large	TargetDirectedNatural	Daytime	Light	1031.45	501.65	1
S066	19	M	Large	TargetDirectedNatural	Daytime	Dark	994.55	673.3	1
S066	19	M	Large	TargetAvertedModified	Daytime	Light	1220.55	507.75	1
S066	19	M	Large	TargetAvertedModified	Daytime	Dark	1233.94	678.529	0.941176
S066	19	M	Large	TargetAvertedNatural	Daytime	Light	1300.67	505.278	1
S066	19	M	Large	TargetAvertedNatural	Daytime	Dark	1314.94	503.688	1
S066	19	M	Inverted	TargetDirectedModified	Daytime	Light	1306.33	516.222	0.944444
S066	19	M	Inverted	TargetDirectedModified	Daytime	Dark	1492.13	568.133	1
S066	19	M	Inverted	TargetDirectedNatural	Daytime	Light	942.5	575.25	1
S066	19	M	Inverted	TargetDirectedNatural	Daytime	Dark	1029.8	559.55	1
S066	19	M	Inverted	TargetAvertedModified	Daytime	Light	1072.37	668.263	0.947368
S066	19	M	Inverted	TargetAvertedModified	Daytime	Dark	1353.21	868.684	1
S066	19	M	Inverted	TargetAvertedNatural	Daytime	Light	1365.53	503.105	1
S066	19	M	Inverted	TargetAvertedNatural	Daytime	Dark	1321.94	544.444	1
S066	19	M	Small	TargetDirectedModified	Daytime	Light	1298.79	815.579	1
S066	19	M	Small	TargetDirectedModified	Daytime	Dark	1265.11	1118.22	1
S066	19	M	Small	TargetDirectedNatural	Daytime	Light	1002	583.684	1
S066	19	M	Small	TargetDirectedNatural	Daytime	Dark	1327.63	543.737	1
S066	19	M	Small	TargetAvertedModified	Daytime	Light	1593.58	606.789	1
S066	19	M	Small	TargetAvertedModified	Daytime	Dark	1348.37	995.842	1
S066	19	M	Small	TargetAvertedNatural	Daytime	Light	1336.53	539.158	1
S066	19	M	Small	TargetAvertedNatural	Daytime	Dark	1160.22	669	1
S067	20	M	Large	TargetDirectedModified	Daytime	Light	1111.8	918.95	1
S067	20	M	Large	TargetDirectedModified	Daytime	Dark	1430.35	1540.75	1
S067	20	M	Large	TargetDirectedNatural	Daytime	Light	1166.11	678.778	1
S067	20	M	Large	TargetDirectedNatural	Daytime	Dark	1203.26	703.316	1
S067	20	M	Large	TargetAvertedModified	Daytime	Light	1517.47	1076.41	1
S067	20	M	Large	TargetAvertedModified	Daytime	Dark	1344.89	1267.89	0.947368
S067	20	M	Large	TargetAvertedNatural	Daytime	Light	1114.1	823.25	0.95
S067	20	M	Large	TargetAvertedNatural	Daytime	Dark	1148.4	745.25	1
S067	20	M	Inverted	TargetDirectedModified	Daytime	Light	1377.55	909.25	1
S067	20	M	Inverted	TargetDirectedModified	Daytime	Dark	1427.65	1281.25	1
S067	20	M	Inverted	TargetDirectedNatural	Daytime	Light	1240.05	771.05	1
S067	20	M	Inverted	TargetDirectedNatural	Daytime	Dark	1338	1200.05	0.947368
S067	20	M	Inverted	TargetAvertedModified	Daytime	Light	1503.68	932.526	1
S067	20	M	Inverted	TargetAvertedModified	Daytime	Dark	1632.05	1654.5	1
S067	20	M	Inverted	TargetAvertedNatural	Daytime	Light	1352.75	895.65	1
S067	20	M	Inverted	TargetAvertedNatural	Daytime	Dark	1310.5	945.1	1
S067	20	M	Small	TargetDirectedModified	Daytime	Light	1272.17	1087.89	1
S067	20	M	Small	TargetDirectedModified	Daytime	Dark	1547.25	2277.9	1
S067	20	M	Small	TargetDirectedNatural	Daytime	Light	1195.65	662	1
S067	20	M	Small	TargetDirectedNatural	Daytime	Dark	1260.55	828.4	1
S067	20	M	Small	TargetAvertedModified	Daytime	Light	1680.9	1189.5	1
S067	20	M	Small	TargetAvertedModified	Daytime	Dark	1921.85	2951.05	1
S067	20	M	Small	TargetAvertedNatural	Daytime	Light	1362.24	703.471	1
S067	20	M	Small	TargetAvertedNatural	Daytime	Dark	1252.06	729.943	0.971429
S068	21	M	Large	TargetDirectedModified	Daytime	Light	1539.88	1953.82	1
S068	21	M	Large	TargetDirectedModified	Daytime	Dark	1531.8	1494.4	1
S068	21	M	Large	TargetDirectedNatural	Daytime	Light	1321.7	1088.2	1
S068	21	M	Large	TargetDirectedNatural	Daytime	Dark	1527.35	1309.2	1
S068	21	M	Large	TargetAvertedModified	Daytime	Light	1396.85	750.45	1
S068	21	M	Large	TargetAvertedModified	Daytime	Dark	1509.16	836.526	1
S068	21	M	Large	TargetAvertedNatural	Daytime	Light	1346.75	955.05	1
S068	21	M	Large	TargetAvertedNatural	Daytime	Dark	945.875	1642.38	1
S068	21	M	Inverted	TargetDirectedModified	Daytime	Light	1301.62	1062.92	1
S068	21	M	Inverted	TargetDirectedModified	Daytime	Dark	2012.33	1194.58	1
S068	21	M	Inverted	TargetDirectedNatural	Daytime	Light	1162.75	778.9	0.95
S068	21	M	Inverted	TargetDirectedNatural	Daytime	Dark	1393.37	685.789	1
S068	21	M	Inverted	TargetAvertedModified	Daytime	Light	1202	1126.06	1
S068	21	M	Inverted	TargetAvertedModified	Daytime	Dark	1753.67	824.556	0.944444
S068	21	M	Inverted	TargetAvertedNatural	Daytime	Light	1060.39	726.222	0.944444
S068	21	M	Inverted	TargetAvertedNatural	Daytime	Dark	1233.19	1171.38	1
S068	21	M	Small	TargetDirectedModified	Daytime	Light	1902.33	817.944	1
S068	21	M	Small	TargetDirectedModified	Daytime	Dark	1651.11	1321.84	0.947368
S068	21	M	Small	TargetDirectedNatural	Daytime	Light	1211.17	1236.06	1
S068	21	M	Small	TargetDirectedNatural	Daytime	Dark	1344.17	1027.61	1
S068	21	M	Small	TargetAvertedModified	Daytime	Light	1411.85	954	1
S068	21	M	Small	TargetAvertedModified	Daytime	Dark	1571.8	1509.05	1
S068	21	M	Small	TargetAvertedNatural	Daytime	Light	1261.79	652.947	1
S068	21	M	Small	TargetAvertedNatural	Daytime	Dark	1371.67	810.444	1
S070	23	M	Large	TargetDirectedModified	Daytime	Light	1040.79	643.421	0.947368
S070	23	M	Large	TargetDirectedModified	Daytime	Dark	1313.37	681.158	1
S070	23	M	Large	TargetDirectedNatural	Daytime	Light	1026.1	512.8	1
S070	23	M	Large	TargetDirectedNatural	Daytime	Dark	946.6	743.7	1
S070	23	M	Large	TargetAvertedModified	Daytime	Light	1143.05	619.6	1
S070	23	M	Large	TargetAvertedModified	Daytime	Dark	1225.6	643.45	0.95
S070	23	M	Large	TargetAvertedNatural	Daytime	Light	1143.75	511.55	1
S070	23	M	Large	TargetAvertedNatural	Daytime	Dark	1074.5	508.95	0.95
S070	23	M	Inverted	TargetDirectedModified	Daytime	Light	1060.06	892.667	0.944444
S070	23	M	Inverted	TargetDirectedModified	Daytime	Dark	1202.11	832	0.947368
S070	23	M	Inverted	TargetDirectedNatural	Daytime	Light	1380.16	675.737	1
S070	23	M	Inverted	TargetDirectedNatural	Daytime	Dark	1275.45	896.4	1
S070	23	M	Inverted	TargetAvertedModified	Daytime	Light	1185.47	786.632	1
S070	23	M	Inverted	TargetAvertedModified	Daytime	Dark	1415.05	710.85	0.95
S070	23	M	Inverted	TargetAvertedNatural	Daytime	Light	1299.75	790.2	1
S070	23	M	Inverted	TargetAvertedNatural	Daytime	Dark	1096.1	709.1	0.95
S070	23	M	Small	TargetDirectedModified	Daytime	Light	1248.32	951.895	1
S070	23	M	Small	TargetDirectedModified	Daytime	Dark	1593.1	1442.95	0.95
S070	23	M	Small	TargetDirectedNatural	Daytime	Light	1267	542.9	1
S070	23	M	Small	TargetDirectedNatural	Daytime	Dark	1117.21	697	0.947368
S070	23	M	Small	TargetAvertedModified	Daytime	Light	1472.61	1313.67	0.944444
S070	23	M	Small	TargetAvertedModified	Daytime	Dark	1644.35	994	1
S070	23	M	Small	TargetAvertedNatural	Daytime	Light	1166.83	618.056	0.944444
S070	23	M	Small	TargetAvertedNatural	Daytime	Dark	1103.19	804.125	1
S071	19	F	Large	TargetDirectedModified	Daytime	Light	1434.5	1159.5	0.833333
S071	19	F	Large	TargetDirectedModified	Daytime	Dark	1451.89	1203.33	0.944444
S071	19	F	Large	TargetDirectedNatural	Daytime	Light	1260.56	710.722	1
S071	19	F	Large	TargetDirectedNatural	Daytime	Dark	1008.68	946.632	1
S071	19	F	Large	TargetAvertedModified	Daytime	Light	1208.26	803.895	1
S071	19	F	Large	TargetAvertedModified	Daytime	Dark	1366.6	617.55	1
S071	19	F	Large	TargetAvertedNatural	Daytime	Light	1240.67	691.611	1
S071	19	F	Large	TargetAvertedNatural	Daytime	Dark	1323.18	676.118	1
S071	19	F	Inverted	TargetDirectedModified	Daytime	Light	1377.42	1085.37	1
S071	19	F	Inverted	TargetDirectedModified	Daytime	Dark	1482.5	1730.22	1
S071	19	F	Inverted	TargetDirectedNatural	Daytime	Light	1570.22	1148.06	1
S071	19	F	Inverted	TargetDirectedNatural	Daytime	Dark	1271.29	953.647	1
S071	19	F	Inverted	TargetAvertedModified	Daytime	Light	1249.11	1136.17	1
S071	19	F	Inverted	TargetAvertedModified	Daytime	Dark	1561.7	915.95	0.9
S071	19	F	Inverted	TargetAvertedNatural	Daytime	Light	1427.37	983.632	1
S071	19	F	Inverted	TargetAvertedNatural	Daytime	Dark	1482.4	959.4	1
S071	19	F	Small	TargetDirectedModified	Daytime	Light	1190	1210.84	1
S071	19	F	Small	TargetDirectedModified	Daytime	Dark	1724.82	1657.59	0.823529
S071	19	F	Small	TargetDirectedNatural	Daytime	Light	1360.68	778.684	1
S071	19	F	Small	TargetDirectedNatural	Daytime	Dark	1500.79	863.579	0.947368
S071	19	F	Small	TargetAvertedModified	Daytime	Light	1581.63	912.316	0.947368
S071	19	F	Small	TargetAvertedModified	Daytime	Dark	1538.55	1170.75	1
S071	19	F	Small	TargetAvertedNatural	Daytime	Light	1434.2	798.95	1
S071	19	F	Small	TargetAvertedNatural	Daytime	Dark	1694.24	786.529	1
S072	18	M	Large	TargetDirectedModified	Daytime	Light	1381.47	624.706	1
S072	18	M	Large	TargetDirectedModified	Daytime	Dark	1449.16	677.684	0.947368
S072	18	M	Large	TargetDirectedNatural	Daytime	Light	1267.82	686.059	1
S072	18	M	Large	TargetDirectedNatural	Daytime	Dark	1523.2	779.933	1
S072	18	M	Large	TargetAvertedModified	Daytime	Light	1339.67	575.833	1
S072	18	M	Large	TargetAvertedModified	Daytime	Dark	1636.47	702.421	1
S072	18	M	Large	TargetAvertedNatural	Daytime	Light	1164.93	700.533	1
S072	18	M	Large	TargetAvertedNatural	Daytime	Dark	1344.65	597.294	1
S072	18	M	Inverted	TargetDirectedModified	Daytime	Light	1385.61	1265.83	1
S072	18	M	Inverted	TargetDirectedModified	Daytime	Dark	1466.63	1016.68	1
S072	18	M	Inverted	TargetDirectedNatural	Daytime	Light	1326.53	615.105	1
S072	18	M	Inverted	TargetDirectedNatural	Daytime	Dark	1080.89	633.111	1
S072	18	M	Inverted	TargetAvertedModified	Daytime	Light	1358.82	708.824	1
S072	18	M	Inverted	TargetAvertedModified	Daytime	Dark	1488.5	930.3	1
S072	18	M	Inverted	TargetAvertedNatural	Daytime	Light	1321.05	636.2	1
S072	18	M	Inverted	TargetAvertedNatural	Daytime	Dark	1042.55	710.7	1
S072	18	M	Small	TargetDirectedModified	Daytime	Light	1619.82	727.588	1
S072	18	M	Small	TargetDirectedModified	Daytime	Dark	1665.85	864.1	1
S072	18	M	Small	TargetDirectedNatural	Daytime	Light	1506.85	933.05	0.95
S072	18	M	Small	TargetDirectedNatural	Daytime	Dark	1248.06	887.611	1
S072	18	M	Small	TargetAvertedModified	Daytime	Light	1901.38	864.125	0.9375
S072	18	M	Small	TargetAvertedModified	Daytime	Dark	2009.75	1015.8	1
S072	18	M	Small	TargetAvertedNatural	Daytime	Light	1612.38	795.562	0.9375
S072	18	M	Small	TargetAvertedNatural	Daytime	Dark	1771.65	857.706	1
S074	20	M	Large	TargetDirectedModified	Daytime	Light	978.5	533.75	0.9375
S074	20	M	Large	TargetDirectedModified	Daytime	Dark	1167.06	611.353	0.823529
S074	20	M	Large	TargetDirectedNatural	Daytime	Light	996.526	708.895	1
S074	20	M	Large	TargetDirectedNatural	Daytime	Dark	1074.5	521.667	0.888889
S074	20	M	Large	TargetAvertedModified	Daytime	Light	1235.44	485.667	0.944444
S074	20	M	Large	TargetAvertedModified	Daytime	Dark	1156.27	484.733	0.933333
S074	20	M	Large	TargetAvertedNatural	Daytime	Light	1229.41	430.941	0.941176
S074	20	M	Large	TargetAvertedNatural	Daytime	Dark	1082.9	523.95	0.95
S074	20	M	Inverted	TargetDirectedModified	Daytime	Light	1612.95	609.632	0.894737
S074	20	M	Inverted	TargetDirectedModified	Daytime	Dark	1362.89	931.778	0.777778
S074	20	M	Inverted	TargetDirectedNatural	Daytime	Light	1170.55	541.3	1
S074	20	M	Inverted	TargetDirectedNatural	Daytime	Dark	1430.75	682	0.95
S074	20	M	Inverted	TargetAvertedModified	Daytime	Light	1372.78	500.944	0.833333
S074	20	M	Inverted	TargetAvertedModified	Daytime	Dark	1183.72	626.833	0.833333
S074	20	M	Inverted	TargetAvertedNatural	Daytime	Light	1413.95	534.789	0.947368
S074	20	M	Inverted	TargetAvertedNatural	Daytime	Dark	1418.8	576.15	1
S074	20	M	Small	TargetDirectedModified	Daytime	Light	1384.65	791.706	0.882353
S074	20	M	Small	TargetDirectedModified	Daytime	Dark	1199.33	802.333	0.888889
S074	20	M	Small	TargetDirectedNatural	Daytime	Light	1193.25	679.65	0.95
S074	20	M	Small	TargetDirectedNatural	Daytime	Dark	1102.7	867	1
S074	20	M	Small	TargetAvertedModified	Daytime	Light	1357.25	486.917	0.916667
S074	20	M	Small	TargetAvertedModified	Daytime	Dark	1220.54	692.308	0.923077
S074	20	M	Small	TargetAvertedNatural	Daytime	Light	1151.78	531	0.944444
S074	20	M	Small	TargetAvertedNatural	Daytime	Dark	1439.42	513.421	1
S076	22	M	Large	TargetDirectedModified	Daytime	Light	1327.95	644.55	1
S076	22	M	Large	TargetDirectedModified	Daytime	Dark	1336.7	1192.95	1
S076	22	M	Large	TargetDirectedNatural	Daytime	Light	1110	906.1	1
S076	22	M	Large	TargetDirectedNatural	Daytime	Dark	908.8	749	1
S076	22	M	Large	TargetAvertedModified	Daytime	Light	1238.85	786.85	0.95
S076	22	M	Large	TargetAvertedModified	Daytime	Dark	1133.2	784.05	1
S076	22	M	Large	TargetAvertedNatural	Daytime	Light	1039.26	648.421	1
S076	22	M	Large	TargetAvertedNatural	Daytime	Dark	1300.95	535.85	1
S076	22	M	Inverted	TargetDirectedModified	Daytime	Light	1143.63	1096.63	1
S076	22	M	Inverted	TargetDirectedModified	Daytime	Dark	1548.25	1070.75	1
S076	22	M	Inverted	TargetDirectedNatural	Daytime	Light	1204.3	1242.65	1
S076	22	M	Inverted	TargetDirectedNatural	Daytime	Dark	1074.65	1553.65	1
S076	22	M	Inverted	TargetAvertedModified	Daytime	Light	1243.65	754.35	1
S076	22	M	Inverted	TargetAvertedModified	Daytime	Dark	1385.1	926.75	1
S076	22	M	Inverted	TargetAvertedNatural	Daytime	Light	1330.7	782.45	1
S076	22	M	Inverted	TargetAvertedNatural	Daytime	Dark	1161.35	807.3	1
S076	22	M	Small	TargetDirectedModified	Daytime	Light	1708.75	882.65	1
S076	22	M	Small	TargetDirectedModified	Daytime	Dark	1457.21	2265.21	0.947368
S076	22	M	Small	TargetDirectedNatural	Daytime	Light	1335.53	944.824	0.941176
S076	22	M	Small	TargetDirectedNatural	Daytime	Dark	1206.47	1428.18	1
S076	22	M	Small	TargetAvertedModified	Daytime	Light	2004.4	1175.93	1
S076	22	M	Small	TargetAvertedModified	Daytime	Dark	1698.15	2964.3	1
S076	22	M	Small	TargetAvertedNatural	Daytime	Light	1236.22	930.944	0.944444
S076	22	M	Small	TargetAvertedNatural	Daytime	Dark	1263.11	878.789	1
S077	24	F	Large	TargetDirectedModified	Daytime	Light	1520.08	1099.54	0.923077
S077	24	F	Large	TargetDirectedModified	Daytime	Dark	1464.25	1005.19	1
S077	24	F	Large	TargetDirectedNatural	Daytime	Light	1572.25	624.25	1
S077	24	F	Large	TargetDirectedNatural	Daytime	Dark	1129.86	689.857	1
S077	24	F	Large	TargetAvertedModified	Daytime	Light	1592.56	661.278	1
S077	24	F	Large	TargetAvertedModified	Daytime	Dark	1465.67	730.944	1
S077	24	F	Large	TargetAvertedNatural	Daytime	Light	1625.23	474.615	1
S077	24	F	Large	TargetAvertedNatural	Daytime	Dark	1102.93	833.643	1
S077	24	F	Inverted	TargetDirectedModified	Daytime	Light	2395.5	834.214	0.928571
S077	24	F	Inverted	TargetDirectedModified	Daytime	Dark	1881.2	1352.87	1
S077	24	F	Inverted	TargetDirectedNatural	Daytime	Light	892.222	767.556	0.888889
S077	24	F	Inverted	TargetDirectedNatural	Daytime	Dark	1035.4	611.9	0.8
S077	24	F	Inverted	TargetAvertedModified	Daytime	Light	1613.46	985.077	1
S077	24	F	Inverted	TargetAvertedModified	Daytime	Dark	1337.79	818.929	1
S077	24	F	Inverted	TargetAvertedNatural	Daytime	Light	1229.83	576.389	1
S077	24	F	Inverted	TargetAvertedNatural	Daytime	Dark	1622.38	660.438	1
S077	24	F	Small	TargetDirectedModified	Daytime	Light	1946.31	1191.23	1
S077	24	F	Small	TargetDirectedModified	Daytime	Dark	2097.4	2768.27	1
S077	24	F	Small	TargetDirectedNatural	Daytime	Light	1397.73	845.182	1
S077	24	F	Small	TargetDirectedNatural	Daytime	Dark	1858	571.286	1
S077	24	F	Small	TargetAvertedModified	Daytime	Light	1210.77	834.077	1
S077	24	F	Small	TargetAvertedModified	Daytime	Dark	1157.5	967.25	1
S077	24	F	Small	TargetAvertedNatural	Daytime	Light	1401.75	972.625	1
S077	24	F	Small	TargetAvertedNatural	Daytime	Dark	1348.47	732.6	1
S001	20	F	Large	TargetDirectedModified	Nighttime	Light	1313.45	796.65	0.9
S001	20	F	Large	TargetDirectedModified	Nighttime	Dark	1457.32	1986.42	0.842105
S001	20	F	Large	TargetDirectedNatural	Nighttime	Light	958.2	603.9	1
S001	20	F	Large	TargetDirectedNatural	Nighttime	Dark	999.684	609.105	1
S001	20	F	Large	TargetAvertedModified	Nighttime	Light	1523	788.65	1
S001	20	F	Large	TargetAvertedModified	Nighttime	Dark	1361.11	2196.94	0.888889
S001	20	F	Large	TargetAvertedNatural	Nighttime	Light	1113.47	590.235	1
S001	20	F	Large	TargetAvertedNatural	Nighttime	Dark	1202.2	630.15	1
S001	20	F	Inverted	TargetDirectedModified	Nighttime	Light	1627.67	2050.11	1
S001	20	F	Inverted	TargetDirectedModified	Nighttime	Dark	1641.59	5691.47	0.588235
S001	20	F	Inverted	TargetDirectedNatural	Nighttime	Light	942.188	884.812	1
S001	20	F	Inverted	TargetDirectedNatural	Nighttime	Dark	1132	755	1
S001	20	F	Inverted	TargetAvertedModified	Nighttime	Light	1466.24	1807	0.941176
S001	20	F	Inverted	TargetAvertedModified	Nighttime	Dark	1243.74	2871.89	0.684211
S001	20	F	Inverted	TargetAvertedNatural	Nighttime	Light	1156.36	1034.18	1
S001	20	F	Inverted	TargetAvertedNatural	Nighttime	Dark	1307.27	1222.55	1
S001	20	F	Small	TargetDirectedModified	Nighttime	Light	1430.95	1331.32	0.947368
S001	20	F	Small	TargetDirectedModified	Nighttime	Dark	1148.5	2043.06	0.722222
S001	20	F	Small	TargetDirectedNatural	Nighttime	Light	1207.19	693.375	0.9375
S001	20	F	Small	TargetDirectedNatural	Nighttime	Dark	1289.81	622.375	1
S001	20	F	Small	TargetAvertedModified	Nighttime	Light	1678.26	1338	0.947368
S001	20	F	Small	TargetAvertedModified	Nighttime	Dark	1615.24	2585	0.705882
S001	20	F	Small	TargetAvertedNatural	Nighttime	Light	1427.75	575.85	1
S001	20	F	Small	TargetAvertedNatural	Nighttime	Dark	1312.1	618.1	1
S002	19	F	Large	TargetDirectedModified	Nighttime	Light	1283.95	874.105	1
S002	19	F	Large	TargetDirectedModified	Nighttime	Dark	1577.22	1674.33	0.944444
S002	19	F	Large	TargetDirectedNatural	Nighttime	Light	1229.62	527.077	1
S002	19	F	Large	TargetDirectedNatural	Nighttime	Dark	1194.27	508.533	1
S002	19	F	Large	TargetAvertedModified	Nighttime	Light	1538.17	699.667	1
S002	19	F	Large	TargetAvertedModified	Nighttime	Dark	2101.62	1149.38	1
S002	19	F	Large	TargetAvertedNatural	Nighttime	Light	1070.12	553.938	1
S002	19	F	Large	TargetAvertedNatural	Nighttime	Dark	1164.14	500.357	1
S002	19	F	Inverted	TargetDirectedModified	Nighttime	Light	1364	1088.94	1
S002	19	F	Inverted	TargetDirectedModified	Nighttime	Dark	2183.68	2821.21	1
S002	19	F	Inverted	TargetDirectedNatural	Nighttime	Light	1136.53	635.667	1
S002	19	F	Inverted	TargetDirectedNatural	Nighttime	Dark	1221.85	736.615	1
S002	19	F	Inverted	TargetAvertedModified	Nighttime	Light	1847.2	801.667	1
S002	19	F	Inverted	TargetAvertedModified	Nighttime	Dark	2580	2601.29	1
S002	19	F	Inverted	TargetAvertedNatural	Nighttime	Light	1160.22	703.889	1
S002	19	F	Inverted	TargetAvertedNatural	Nighttime	Dark	1043.15	742.923	1
S002	19	F	Small	TargetDirectedModified	Nighttime	Light	1584.44	1036	1
S002	19	F	Small	TargetDirectedModified	Nighttime	Dark	1613.53	2981	0.941176
S002	19	F	Small	TargetDirectedNatural	Nighttime	Light	1092.38	637.846	1
S002	19	F	Small	TargetDirectedNatural	Nighttime	Dark	1070.47	739.471	1
S002	19	F	Small	TargetAvertedModified	Nighttime	Light	1558.64	1611.36	1
S002	19	F	Small	TargetAvertedModified	Nighttime	Dark	1681.5	3144.81	0.9375
S002	19	F	Small	TargetAvertedNatural	Nighttime	Light	1364.13	590.333	1
S002	19	F	Small	TargetAvertedNatural	Nighttime	Dark	1325.07	618.133	1
S003	20	F	Large	TargetDirectedModified	Nighttime	Light	1165.12	732.125	1
S003	20	F	Large	TargetDirectedModified	Nighttime	Dark	1287.1	924.5	1
S003	20	F	Large	TargetDirectedNatural	Nighttime	Light	1093.63	555.316	0.947368
S003	20	F	Large	TargetDirectedNatural	Nighttime	Dark	1061.39	713.333	1
S003	20	F	Large	TargetAvertedModified	Nighttime	Light	1266.41	557.412	1
S003	20	F	Large	TargetAvertedModified	Nighttime	Dark	1385.67	1382.5	1
S003	20	F	Large	TargetAvertedNatural	Nighttime	Light	1215.69	475.25	1
S003	20	F	Large	TargetAvertedNatural	Nighttime	Dark	1227.5	504.917	0.916667
S003	20	F	Inverted	TargetDirectedModified	Nighttime	Light	1315.35	795.647	1
S003	20	F	Inverted	TargetDirectedModified	Nighttime	Dark	1483.29	1867.06	1
S003	20	F	Inverted	TargetDirectedNatural	Nighttime	Light	1251.16	478.316	1
S003	20	F	Inverted	TargetDirectedNatural	Nighttime	Dark	1377.13	463.733	1
S003	20	F	Inverted	TargetAvertedModified	Nighttime	Light	1129.2	587.2	1
S003	20	F	Inverted	TargetAvertedModified	Nighttime	Dark	1526.94	2412.12	0.941176
S003	20	F	Inverted	TargetAvertedNatural	Nighttime	Light	1236.94	604.412	1
S003	20	F	Inverted	TargetAvertedNatural	Nighttime	Dark	1290.73	756.6	1
S003	20	F	Small	TargetDirectedModified	Nighttime	Light	1263.06	664.765	1
S003	20	F	Small	TargetDirectedModified	Nighttime	Dark	1332	1903.95	1
S003	20	F	Small	TargetDirectedNatural	Nighttime	Light	1335.44	649.188	1
S003	20	F	Small	TargetDirectedNatural	Nighttime	Dark	1414.23	518.846	1
S003	20	F	Small	TargetAvertedModified	Nighttime	Light	1436.56	822.375	1
S003	20	F	Small	TargetAvertedModified	Nighttime	Dark	1455.69	2328.12	1
S003	20	F	Small	TargetAvertedNatural	Nighttime	Light	1322.35	722.55	1
S003	20	F	Small	TargetAvertedNatural	Nighttime	Dark	1213.79	745.737	1
S004	22	M	Large	TargetDirectedModified	Nighttime	Light	1432.4	1009.45	1
S004	22	M	Large	TargetDirectedModified	Nighttime	Dark	2045.75	2048.35	1
S004	22	M	Large	TargetDirectedNatural	Nighttime	Light	1205.79	714.053	1
S004	22	M	Large	TargetDirectedNatural	Nighttime	Dark	1522.06	693.222	1
S004	22	M	Large	TargetAvertedModified	Nighttime	Light	1429.9	846.25	1
S004	22	M	Large	TargetAvertedModified	Nighttime	Dark	1906.26	2018.74	0.947368
S004	22	M	Large	TargetAvertedNatural	Nighttime	Light	1546.76	1015.82	0.941176
S004	22	M	Large	TargetAvertedNatural	Nighttime	Dark	1585.5	965	1
S004	22	M	Inverted	TargetDirectedModified	Nighttime	Light	1648.55	1025.7	1
S004	22	M	Inverted	TargetDirectedModified	Nighttime	Dark	2317.53	4456.79	0.842105
S004	22	M	Inverted	TargetDirectedNatural	Nighttime	Light	1323.78	804.667	0.944444
S004	22	M	Inverted	TargetDirectedNatural	Nighttime	Dark	1604.88	751.188	1
S004	22	M	Inverted	TargetAvertedModified	Nighttime	Light	1966.75	1733	1
S004	22	M	Inverted	TargetAvertedModified	Nighttime	Dark	2897.65	6528.82	0.823529
S004	22	M	Inverted	TargetAvertedNatural	Nighttime	Light	1484.89	771.889	1
S004	22	M	Inverted	TargetAvertedNatural	Nighttime	Dark	1465.84	909.737	1
S004	22	M	Small	TargetDirectedModified	Nighttime	Light	1621.44	713.389	1
S004	22	M	Small	TargetDirectedModified	Nighttime	Dark	1940.6	6719.65	0.75
S004	22	M	Small	TargetDirectedNatural	Nighttime	Light	1203.37	586.316	1
S004	22	M	Small	TargetDirectedNatural	Nighttime	Dark	1194.65	721.95	1
S004	22	M	Small	TargetAvertedModified	Nighttime	Light	1771.2	1246.55	0.95
S004	22	M	Small	TargetAvertedModified	Nighttime	Dark	1862.85	3673.2	0.9
S004	22	M	Small	TargetAvertedNatural	Nighttime	Light	1640	622.214	1
S004	22	M	Small	TargetAvertedNatural	Nighttime	Dark	1318.5	651.625	1
S005	19	F	Large	TargetDirectedModified	Nighttime	Light	1378.08	610.385	0.923077
S005	19	F	Large	TargetDirectedModified	Nighttime	Dark	1601.5	1085.92	1
S005	19	F	Large	TargetDirectedNatural	Nighttime	Light	955	462.444	0.944444
S005	19	F	Large	TargetDirectedNatural	Nighttime	Dark	1171.47	473.765	1
S005	19	F	Large	TargetAvertedModified	Nighttime	Light	1449.62	810.923	1
S005	19	F	Large	TargetAvertedModified	Nighttime	Dark	1587.69	779.308	1
S005	19	F	Large	TargetAvertedNatural	Nighttime	Light	1168	482.182	1
S005	19	F	Large	TargetAvertedNatural	Nighttime	Dark	1080.27	812.091	1
S005	19	F	Inverted	TargetDirectedModified	Nighttime	Light	1539.1	1192.55	1
S005	19	F	Inverted	TargetDirectedModified	Nighttime	Dark	1866.31	955.375	0.8125
S005	19	F	Inverted	TargetDirectedNatural	Nighttime	Light	1094.05	689.947	1
S005	19	F	Inverted	TargetDirectedNatural	Nighttime	Dark	1219.53	935.526	1
S005	19	F	Inverted	TargetAvertedModified	Nighttime	Light	1231.65	678.85	1
S005	19	F	Inverted	TargetAvertedModified	Nighttime	Dark	1565.75	1854.35	0.85
S005	19	F	Inverted	TargetAvertedNatural	Nighttime	Light	1164.25	487.75	1
S005	19	F	Inverted	TargetAvertedNatural	Nighttime	Dark	1075.11	629.158	0.947368
S005	19	F	Small	TargetDirectedModified	Nighttime	Light	1222.61	1136.94	1
S005	19	F	Small	TargetDirectedModified	Nighttime	Dark	1550.58	1509.68	0.894737
S005	19	F	Small	TargetDirectedNatural	Nighttime	Light	1157.05	567.1	1
S005	19	F	Small	TargetDirectedNatural	Nighttime	Dark	1022.63	437.368	0.947368
S005	19	F	Small	TargetAvertedModified	Nighttime	Light	1559.75	781	1
S005	19	F	Small	TargetAvertedModified	Nighttime	Dark	1538.95	1357.3	0.85
S005	19	F	Small	TargetAvertedNatural	Nighttime	Light	1304.32	445.474	1
S005	19	F	Small	TargetAvertedNatural	Nighttime	Dark	1299.41	523.471	0.882353
S007	21	M	Large	TargetDirectedModified	Nighttime	Light	1627.05	1109.2	1
S007	21	M	Large	TargetDirectedModified	Nighttime	Dark	2516.15	5451.35	0.9
S007	21	M	Large	TargetDirectedNatural	Nighttime	Light	1241.8	659.7	1
S007	21	M	Large	TargetDirectedNatural	Nighttime	Dark	1295.15	791.8	1
S007	21	M	Large	TargetAvertedModified	Nighttime	Light	1513.3	982.5	1
S007	21	M	Large	TargetAvertedModified	Nighttime	Dark	2146.37	3554.21	1
S007	21	M	Large	TargetAvertedNatural	Nighttime	Light	1646.3	915.55	1
S007	21	M	Large	TargetAvertedNatural	Nighttime	Dark	1758.84	802.474	1
S007	21	M	Inverted	TargetDirectedModified	Nighttime	Light	1844.55	1462.45	1
S007	21	M	Inverted	TargetDirectedModified	Nighttime	Dark	2673.8	5736.8	0.9
S007	21	M	Inverted	TargetDirectedNatural	Nighttime	Light	1515.25	707.35	1
S007	21	M	Inverted	TargetDirectedNatural	Nighttime	Dark	1607.5	785.05	1
S007	21	M	Inverted	TargetAvertedModified	Nighttime	Light	1826.95	1774.84	0.947368
S007	21	M	Inverted	TargetAvertedModified	Nighttime	Dark	2325.05	4920.8	0.85
S007	21	M	Inverted	TargetAvertedNatural	Nighttime	Light	1668.35	890.1	1
S007	21	M	Inverted	TargetAvertedNatural	Nighttime	Dark	1720.65	908.05	1
S007	21	M	Small	TargetDirectedModified	Nighttime	Light	2120.4	1968.8	1
S007	21	M	Small	TargetDirectedModified	Nighttime	Dark	2754.55	6981.2	0.9
S007	21	M	Small	TargetDirectedNatural	Nighttime	Light	1208.05	991.55	1
S007	21	M	Small	TargetDirectedNatural	Nighttime	Dark	1526.17	1324.11	1
S007	21	M	Small	TargetAvertedModified	Nighttime	Light	2217.85	2544.2	1
S007	21	M	Small	TargetAvertedModified	Nighttime	Dark	2734.55	7592.2	0.9
S007	21	M	Small	TargetAvertedNatural	Nighttime	Light	1523.25	881.4	1
S007	21	M	Small	TargetAvertedNatural	Nighttime	Dark	1624.1	941.35	1
S008	21	F	Large	TargetDirectedModified	Nighttime	Light	925.105	646.474	1
S008	21	F	Large	TargetDirectedModified	Nighttime	Dark	1600.67	1220.72	0.944444
S008	21	F	Large	TargetDirectedNatural	Nighttime	Light	1051.35	605.3	1
S008	21	F	Large	TargetDirectedNatural	Nighttime	Dark	1026.47	545.947	1
S008	21	F	Large	TargetAvertedModified	Nighttime	Light	1253.55	538.3	1
S008	21	F	Large	TargetAvertedModified	Nighttime	Dark	1422.56	1187.67	0.944444
S008	21	F	Large	TargetAvertedNatural	Nighttime	Light	999.105	594.105	1
S008	21	F	Large	TargetAvertedNatural	Nighttime	Dark	1072.4	528.35	1
S008	21	F	Inverted	TargetDirectedModified	Nighttime	Light	1301.4	884.6	1
S008	21	F	Inverted	TargetDirectedModified	Nighttime	Dark	1517.1	1686.25	0.85
S008	21	F	Inverted	TargetDirectedNatural	Nighttime	Light	1326	1508.58	1
S008	21	F	Inverted	TargetDirectedNatural	Nighttime	Dark	1675.5	722.083	1
S008	21	F	Inverted	TargetAvertedModified	Nighttime	Light	1310.33	619.389	1
S008	21	F	Inverted	TargetAvertedModified	Nighttime	Dark	1536.33	2339.56	0.944444
S008	21	F	Inverted	TargetAvertedNatural	Nighttime	Light	1137.41	501.412	1
S008	21	F	Inverted	TargetAvertedNatural	Nighttime	Dark	1179.1	545.1	1
S008	21	F	Small	TargetDirectedModified	Nighttime	Light	1423.95	1094.74	1
S008	21	F	Small	TargetDirectedModified	Nighttime	Dark	1461.5	2718.06	0.944444
S008	21	F	Small	TargetDirectedNatural	Nighttime	Light	1104.53	617.842	1
S008	21	F	Small	TargetDirectedNatural	Nighttime	Dark	1246.16	684.316	1
S008	21	F	Small	TargetAvertedModified	Nighttime	Light	1205.32	1029.42	1
S008	21	F	Small	TargetAvertedModified	Nighttime	Dark	1288.55	2269.15	1
S008	21	F	Small	TargetAvertedNatural	Nighttime	Light	1224.06	733.611	1
S008	21	F	Small	TargetAvertedNatural	Nighttime	Dark	1244.53	726.235	1
S009	19	F	Large	TargetDirectedModified	Nighttime	Light	1329.72	986.944	1
S009	19	F	Large	TargetDirectedModified	Nighttime	Dark	1933.27	1314.27	0.866667
S009	19	F	Large	TargetDirectedNatural	Nighttime	Light	1199.82	1374.12	1
S009	19	F	Large	TargetDirectedNatural	Nighttime	Dark	1175.29	915.235	1
S009	19	F	Large	TargetAvertedModified	Nighttime	Light	1403.47	783	1
S009	19	F	Large	TargetAvertedModified	Nighttime	Dark	1442.5	1782.61	0.777778
S009	19	F	Large	TargetAvertedNatural	Nighttime	Light	1271.61	575.889	1
S009	19	F	Large	TargetAvertedNatural	Nighttime	Dark	1200.65	594.294	1
S009	19	F	Inverted	TargetDirectedModified	Nighttime	Light	2052.14	2742.86	1
S009	19	F	Inverted	TargetDirectedModified	Nighttime	Dark	1983.27	2898.82	0.727273
S009	19	F	Inverted	TargetDirectedNatural	Nighttime	Light	1453.89	971.222	1
S009	19	F	Inverted	TargetDirectedNatural	Nighttime	Dark	1269.89	1090.78	1
S009	19	F	Inverted	TargetAvertedModified	Nighttime	Light	2625.4	1639.2	1
S009	19	F	Inverted	TargetAvertedModified	Nighttime	Dark	1697.15	5130	0.692308
S009	19	F	Inverted	TargetAvertedNatural	Nighttime	Light	2104.67	797.889	1
S009	19	F	Inverted	TargetAvertedNatural	Nighttime	Dark	1570.82	1035.45	1
S009	19	F	Small	TargetDirectedModified	Nighttime	Light	1886.86	1823.79	0.928571
S009	19	F	Small	TargetDirectedModified	Nighttime	Dark	1821.5	1833.5	0.833333
S009	19	F	Small	TargetDirectedNatural	Nighttime	Light	1577.88	544.824	1
S009	19	F	Small	TargetDirectedNatural	Nighttime	Dark	1166.59	1494.29	1
S009	19	F	Small	TargetAvertedModified	Nighttime	Light	1858.36	1025.21	1
S009	19	F	Small	TargetAvertedModified	Nighttime	Dark	2054.14	2312.93	0.928571
S009	19	F	Small	TargetAvertedNatural	Nighttime	Light	1404.31	733.462	1
S009	19	F	Small	TargetAvertedNatural	Nighttime	Dark	1502.82	1000.64	1
S010	21	M	Large	TargetDirectedModified	Nighttime	Light	1196	1295.2	1
S010	21	M	Large	TargetDirectedModified	Nighttime	Dark	1354.8	1064.3	0.7
S010	21	M	Large	TargetDirectedNatural	Nighttime	Light	1274.82	657.941	1
S010	21	M	Large	TargetDirectedNatural	Nighttime	Dark	1208.06	779.556	1
S010	21	M	Large	TargetAvertedModified	Nighttime	Light	1715.89	670.474	1
S010	21	M	Large	TargetAvertedModified	Nighttime	Dark	1771.89	1959	1
S010	21	M	Large	TargetAvertedNatural	Nighttime	Light	1200.28	562.056	1
S010	21	M	Large	TargetAvertedNatural	Nighttime	Dark	1528.27	815.533	1
S010	21	M	Inverted	TargetDirectedModified	Nighttime	Light	1812.11	996.667	1
S010	21	M	Inverted	TargetDirectedModified	Nighttime	Dark	2945.47	1643.58	0.894737
S010	21	M	Inverted	TargetDirectedNatural	Nighttime	Light	1484.32	792.421	1
S010	21	M	Inverted	TargetDirectedNatural	Nighttime	Dark	1401.79	628.737	0.947368
S010	21	M	Inverted	TargetAvertedModified	Nighttime	Light	1706.63	756.737	1
S010	21	M	Inverted	TargetAvertedModified	Nighttime	Dark	2405.78	3761.78	0.833333
S010	21	M	Inverted	TargetAvertedNatural	Nighttime	Light	1950.67	577.867	1
S010	21	M	Inverted	TargetAvertedNatural	Nighttime	Dark	1494.6	645.333	1
S010	21	M	Small	TargetDirectedModified	Nighttime	Light	1904.88	749.529	1
S010	21	M	Small	TargetDirectedModified	Nighttime	Dark	1821.5	3569.61	0.944444
S010	21	M	Small	TargetDirectedNatural	Nighttime	Light	1435.3	626.6	1
S010	21	M	Small	TargetDirectedNatural	Nighttime	Dark	1394.79	787.474	1
S010	21	M	Small	TargetAvertedModified	Nighttime	Light	1923	863.75	1
S010	21	M	Small	TargetAvertedModified	Nighttime	Dark	2086.05	2048.16	1
S010	21	M	Small	TargetAvertedNatural	Nighttime	Light	1541.85	601.55	0.95
S010	21	M	Small	TargetAvertedNatural	Nighttime	Dark	1445.05	614.263	1
S012	20	M	Large	TargetDirectedModified	Nighttime	Light	1749.13	881	0.933333
S012	20	M	Large	TargetDirectedModified	Nighttime	Dark	1691.29	1796.53	1
S012	20	M	Large	TargetDirectedNatural	Nighttime	Light	1467.82	687.455	1
S012	20	M	Large	TargetDirectedNatural	Nighttime	Dark	1622.76	1005.12	0.941176
S012	20	M	Large	TargetAvertedModified	Nighttime	Light	1741.12	943.882	1
S012	20	M	Large	TargetAvertedModified	Nighttime	Dark	1706	2284.15	0.923077
S012	20	M	Large	TargetAvertedNatural	Nighttime	Light	1492.75	652.75	1
S012	20	M	Large	TargetAvertedNatural	Nighttime	Dark	1446.12	641.059	1
S012	20	M	Inverted	TargetDirectedModified	Nighttime	Light	1956.53	1239.18	0.941176
S012	20	M	Inverted	TargetDirectedModified	Nighttime	Dark	3015.46	2603.46	0.769231
S012	20	M	Inverted	TargetDirectedNatural	Nighttime	Light	1299.41	673.059	1
S012	20	M	Inverted	TargetDirectedNatural	Nighttime	Dark	1880.56	913	1
S012	20	M	Inverted	TargetAvertedModified	Nighttime	Light	1737.2	851.4	1
S012	20	M	Inverted	TargetAvertedModified	Nighttime	Dark	848	2469.33	1
S012	20	M	Inverted	TargetAvertedNatural	Nighttime	Light	1774.67	763.133	0.933333
S012	20	M	Inverted	TargetAvertedNatural	Nighttime	Dark	1381.24	1105.18	1
S012	20	M	Small	TargetDirectedModified	Nighttime	Light	1641.31	1355.81	1
S012	20	M	Small	TargetDirectedModified	Nighttime	Dark	2208.56	2404.56	0.9375
S012	20	M	Small	TargetDirectedNatural	Nighttime	Light	1227.2	892.733	1
S012	20	M	Small	TargetDirectedNatural	Nighttime	Dark	1348.89	659.833	1
S012	20	M	Small	TargetAvertedModified	Nighttime	Light	2163.76	1123.59	1
S012	20	M	Small	TargetAvertedModified	Nighttime	Dark	2510.87	2780	0.933333
S012	20	M	Small	TargetAvertedNatural	Nighttime	Light	1183.07	564.214	1
S012	20	M	Small	TargetAvertedNatural	Nighttime	Dark	1583.58	928.75	1
S013	22	F	Large	TargetDirectedModified	Nighttime	Light	1339.1	1050.7	1
S013	22	F	Large	TargetDirectedModified	Nighttime	Dark	1974.68	3240.84	0.631579
S013	22	F	Large	TargetDirectedNatural	Nighttime	Light	1060.1	731.2	1
S013	22	F	Large	TargetDirectedNatural	Nighttime	Dark	1130.1	992.75	1
S013	22	F	Large	TargetAvertedModified	Nighttime	Light	1389.94	1023.89	1
S013	22	F	Large	TargetAvertedModified	Nighttime	Dark	1587.84	3960	0.631579
S013	22	F	Large	TargetAvertedNatural	Nighttime	Light	651.5	732.5	1
S013	22	F	Large	TargetAvertedNatural	Nighttime	Dark	1360.67	703.333	1
S013	22	F	Inverted	TargetDirectedModified	Nighttime	Light	1814.55	1446.6	0.95
S013	22	F	Inverted	TargetDirectedModified	Nighttime	Dark	1774.25	1924.75	0.5625
S013	22	F	Inverted	TargetDirectedNatural	Nighttime	Light	1188.35	1110.4	1
S013	22	F	Inverted	TargetDirectedNatural	Nighttime	Dark	1016.5	1200.9	1
S013	22	F	Inverted	TargetAvertedModified	Nighttime	Light	1566.5	829	1
S013	22	F	Inverted	TargetAvertedModified	Nighttime	Dark	1645.06	1963.88	0.529412
S013	22	F	Inverted	TargetAvertedNatural	Nighttime	Light	2664.3	1267.15	1
S013	22	F	Inverted	TargetAvertedNatural	Nighttime	Dark	1370.05	1513.58	0.947368
S013	22	F	Small	TargetDirectedModified	Nighttime	Light	1396.83	2121.89	0.833333
S013	22	F	Small	TargetDirectedModified	Nighttime	Dark	1685.29	2653.53	0.352941
S013	22	F	Small	TargetDirectedNatural	Nighttime	Light	1265.47	1061.79	1
S013	22	F	Small	TargetDirectedNatural	Nighttime	Dark	1329.05	941.35	1
S013	22	F	Small	TargetAvertedModified	Nighttime	Light	1465.17	1927.61	0.888889
S013	22	F	Small	TargetAvertedModified	Nighttime	Dark	1460.5	2171	0.375
S013	22	F	Small	TargetAvertedNatural	Nighttime	Light	1189.2	762.8	1
S013	22	F	Small	TargetAvertedNatural	Nighttime	Dark	1410	918.812	1
S014	19	F	Large	TargetDirectedModified	Nighttime	Light	1411.87	626.333	1
S014	19	F	Large	TargetDirectedModified	Nighttime	Dark	2053.78	1984.33	0.944444
S014	19	F	Large	TargetDirectedNatural	Nighttime	Light	939.45	578.4	1
S014	19	F	Large	TargetDirectedNatural	Nighttime	Dark	1129.35	547.2	1
S014	19	F	Large	TargetAvertedModified	Nighttime	Light	1360.84	904.474	1
S014	19	F	Large	TargetAvertedModified	Nighttime	Dark	1490.16	1701.05	0.947368
S014	19	F	Large	TargetAvertedNatural	Nighttime	Light	1241.89	733.474	0.947368
S014	19	F	Large	TargetAvertedNatural	Nighttime	Dark	1031.8	633.05	1
S014	19	F	Inverted	TargetDirectedModified	Nighttime	Light	1662.31	1363	1
S014	19	F	Inverted	TargetDirectedModified	Nighttime	Dark	1846.72	2593.78	0.666667
S014	19	F	Inverted	TargetDirectedNatural	Nighttime	Light	1022.89	966.556	1
S014	19	F	Inverted	TargetDirectedNatural	Nighttime	Dark	1273.11	869.611	1
S014	19	F	Inverted	TargetAvertedModified	Nighttime	Light	1372.56	1061.89	0.944444
S014	19	F	Inverted	TargetAvertedModified	Nighttime	Dark	1443.16	3059.68	0.894737
S014	19	F	Inverted	TargetAvertedNatural	Nighttime	Light	1173.7	743.45	1
S014	19	F	Inverted	TargetAvertedNatural	Nighttime	Dark	1091.5	770	1
S014	19	F	Small	TargetDirectedModified	Nighttime	Light	1511.95	940.25	0.95
S014	19	F	Small	TargetDirectedModified	Nighttime	Dark	1658.37	1959.11	0.894737
S014	19	F	Small	TargetDirectedNatural	Nighttime	Light	1084.8	703.85	1
S014	19	F	Small	TargetDirectedNatural	Nighttime	Dark	1051.61	765.944	1
S014	19	F	Small	TargetAvertedModified	Nighttime	Light	1420.32	886.211	1
S014	19	F	Small	TargetAvertedModified	Nighttime	Dark	1537.15	1938.5	0.95
S014	19	F	Small	TargetAvertedNatural	Nighttime	Light	1246.5	740.125	1
S014	19	F	Small	TargetAvertedNatural	Nighttime	Dark	1332.25	745.55	1
S016	19	M	Large	TargetDirectedModified	Nighttime	Light	1187.1	1009.6	1
S016	19	M	Large	TargetDirectedModified	Nighttime	Dark	1686.65	2168.05	1
S016	19	M	Large	TargetDirectedNatural	Nighttime	Light	1046.65	713.95	1
S016	19	M	Large	TargetDirectedNatural	Nighttime	Dark	1045.2	830.05	1
S016	19	M	Large	TargetAvertedModified	Nighttime	Light	1523.35	974.176	1
S016	19	M	Large	TargetAvertedModified	Nighttime	Dark	1712.37	2108.47	1
S016	19	M	Large	TargetAvertedNatural	Nighttime	Light	984.05	826.55	1
S016	19	M	Large	TargetAvertedNatural	Nighttime	Dark	1021.39	839.944	1
S016	19	M	Inverted	TargetDirectedModified	Nighttime	Light	1197	1346.22	1
S016	19	M	Inverted	TargetDirectedModified	Nighttime	Dark	1506.5	4796.89	0.777778
S016	19	M	Inverted	TargetDirectedNatural	Nighttime	Light	1308.17	812.556	1
S016	19	M	Inverted	TargetDirectedNatural	Nighttime	Dark	1285.47	886.647	1
S016	19	M	Inverted	TargetAvertedModified	Nighttime	Light	1393.21	1115.79	1
S016	19	M	Inverted	TargetAvertedModified	Nighttime	Dark	1767.58	4228.68	0.947368
S016	19	M	Inverted	TargetAvertedNatural	Nighttime	Light	1214	1092.89	1
S016	19	M	Inverted	TargetAvertedNatural	Nighttime	Dark	1179.68	1120.63	1
S016	19	M	Small	TargetDirectedModified	Nighttime	Light	1427.53	917.526	1
S016	19	M	Small	TargetDirectedModified	Nighttime	Dark	1316.9	2322.7	1
S016	19	M	Small	TargetDirectedNatural	Nighttime	Light	1033.25	816.55	1
S016	19	M	Small	TargetDirectedNatural	Nighttime	Dark	1090.37	826.053	1
S016	19	M	Small	TargetAvertedModified	Nighttime	Light	1462.55	1288	1
S016	19	M	Small	TargetAvertedModified	Nighttime	Dark	1504.74	1995.42	1
S016	19	M	Small	TargetAvertedNatural	Nighttime	Light	1329	872.632	1
S016	19	M	Small	TargetAvertedNatural	Nighttime	Dark	985.158	897.105	1
S017	18	F	Large	TargetDirectedModified	Nighttime	Light	1336.35	1494.35	1
S017	18	F	Large	TargetDirectedModified	Nighttime	Dark	1802.05	3324.63	1
S017	18	F	Large	TargetDirectedNatural	Nighttime	Light	959	977.1	0.95
S017	18	F	Large	TargetDirectedNatural	Nighttime	Dark	1189.78	1148.28	1
S017	18	F	Large	TargetAvertedModified	Nighttime	Light	1499.78	1264	1
S017	18	F	Large	TargetAvertedModified	Nighttime	Dark	1968.8	1956.33	1
S017	18	F	Large	TargetAvertedNatural	Nighttime	Light	1014.8	918.1	1
S017	18	F	Large	TargetAvertedNatural	Nighttime	Dark	989.167	968.167	1
S017	18	F	Inverted	TargetDirectedModified	Nighttime	Light	1293	1856.85	1
S017	18	F	Inverted	TargetDirectedModified	Nighttime	Dark	1720.05	6449.25	0.95
S017	18	F	Inverted	TargetDirectedNatural	Nighttime	Light	1208.45	1376.25	1
S017	18	F	Inverted	TargetDirectedNatural	Nighttime	Dark	1428.3	1158.25	1
S017	18	F	Inverted	TargetAvertedModified	Nighttime	Light	1425.5	1446.17	1
S017	18	F	Inverted	TargetAvertedModified	Nighttime	Dark	1873.39	6280.28	0.833333
S017	18	F	Inverted	TargetAvertedNatural	Nighttime	Light	1245.26	1114.47	1
S017	18	F	Inverted	TargetAvertedNatural	Nighttime	Dark	1315.58	1092.42	1
S017	18	F	Small	TargetDirectedModified	Nighttime	Light	1524.32	2483.47	0.947368
S017	18	F	Small	TargetDirectedModified	Nighttime	Dark	1481.33	7576.56	0.888889
S017	18	F	Small	TargetDirectedNatural	Nighttime	Light	1295.8	1303.85	0.95
S017	18	F	Small	TargetDirectedNatural	Nighttime	Dark	1444.95	1442.74	1
S017	18	F	Small	TargetAvertedModified	Nighttime	Light	1348.72	2712.72	1
S017	18	F	Small	TargetAvertedModified	Nighttime	Dark	1486.95	4028.21	0.947368
S017	18	F	Small	TargetAvertedNatural	Nighttime	Light	1276.67	1126.22	0.944444
S017	18	F	Small	TargetAvertedNatural	Nighttime	Dark	1422	1564.35	1
S018	19	F	Large	TargetDirectedModified	Nighttime	Light	1244.8	631	1
S018	19	F	Large	TargetDirectedModified	Nighttime	Dark	1459.8	1108.6	1
S018	19	F	Large	TargetDirectedNatural	Nighttime	Light	1106.76	633.765	0.941176
S018	19	F	Large	TargetDirectedNatural	Nighttime	Dark	1255.17	538.167	1
S018	19	F	Large	TargetAvertedModified	Nighttime	Light	1701.74	612.158	1
S018	19	F	Large	TargetAvertedModified	Nighttime	Dark	1890.47	1647.41	1
S018	19	F	Large	TargetAvertedNatural	Nighttime	Light	952.95	544.6	1
S018	19	F	Large	TargetAvertedNatural	Nighttime	Dark	932.3	463.55	1
S018	19	F	Inverted	TargetDirectedModified	Nighttime	Light	1269.5	919.35	0.95
S018	19	F	Inverted	TargetDirectedModified	Nighttime	Dark	1982.67	1602	1
S018	19	F	Inverted	TargetDirectedNatural	Nighttime	Light	1157.32	542.947	0.947368
S018	19	F	Inverted	TargetDirectedNatural	Nighttime	Dark	1164.31	631.938	1
S018	19	F	Inverted	TargetAvertedModified	Nighttime	Light	1398.94	653.824	1
S018	19	F	Inverted	TargetAvertedModified	Nighttime	Dark	1803.4	1346.6	0.866667
S018	19	F	Inverted	TargetAvertedNatural	Nighttime	Light	1323.75	544.6	1
S018	19	F	Inverted	TargetAvertedNatural	Nighttime	Dark	984.3	569.7	1
S018	19	F	Small	TargetDirectedModified	Nighttime	Light	1116.95	914.7	1
S018	19	F	Small	TargetDirectedModified	Nighttime	Dark	1454.69	1276.5	0.875
S018	19	F	Small	TargetDirectedNatural	Nighttime	Light	1097.9	601.25	1
S018	19	F	Small	TargetDirectedNatural	Nighttime	Dark	1084.2	559.55	1
S018	19	F	Small	TargetAvertedModified	Nighttime	Light	1393.32	1066.84	1
S018	19	F	Small	TargetAvertedModified	Nighttime	Dark	1824.58	2304.95	1
S018	19	F	Small	TargetAvertedNatural	Nighttime	Light	843.474	628.421	1
S018	19	F	Small	TargetAvertedNatural	Nighttime	Dark	1212.85	550.85	1
S019	22	M	Large	TargetDirectedModified	Nighttime	Light	1548.56	555.222	1
S019	22	M	Large	TargetDirectedModified	Nighttime	Dark	1411	1259.84	1
S019	22	M	Large	TargetDirectedNatural	Nighttime	Light	1211.42	476.632	1
S019	22	M	Large	TargetDirectedNatural	Nighttime	Dark	1334.56	426	1
S019	22	M	Large	TargetAvertedModified	Nighttime	Light	1110.84	590.684	1
S019	22	M	Large	TargetAvertedModified	Nighttime	Dark	1184.39	1952	0.944444
S019	22	M	Large	TargetAvertedNatural	Nighttime	Light	1117.35	495.6	0.95
S019	22	M	Large	TargetAvertedNatural	Nighttime	Dark	1282.55	447.95	1
S019	22	M	Inverted	TargetDirectedModified	Nighttime	Light	1350.53	600.684	1
S019	22	M	Inverted	TargetDirectedModified	Nighttime	Dark	1545.28	1824.39	0.944444
S019	22	M	Inverted	TargetDirectedNatural	Nighttime	Light	1151.6	537.1	0.95
S019	22	M	Inverted	TargetDirectedNatural	Nighttime	Dark	1106.95	606.8	1
S019	22	M	Inverted	TargetAvertedModified	Nighttime	Light	1443.25	575.4	1
S019	22	M	Inverted	TargetAvertedModified	Nighttime	Dark	1313.65	2250	0.9
S019	22	M	Inverted	TargetAvertedNatural	Nighttime	Light	1048.9	543.1	1
S019	22	M	Inverted	TargetAvertedNatural	Nighttime	Dark	1316.45	555.1	1
S019	22	M	Small	TargetDirectedModified	Nighttime	Light	1479.65	584.15	1
S019	22	M	Small	TargetDirectedModified	Nighttime	Dark	1439.94	1625.11	1
S019	22	M	Small	TargetDirectedNatural	Nighttime	Light	1082.9	469.8	1
S019	22	M	Small	TargetDirectedNatural	Nighttime	Dark	1249.63	520.737	1
S019	22	M	Small	TargetAvertedModified	Nighttime	Light	1417.67	668.278	1
S019	22	M	Small	TargetAvertedModified	Nighttime	Dark	1318.2	1969.95	0.95
S019	22	M	Small	TargetAvertedNatural	Nighttime	Light	1134.89	479.368	1
S019	22	M	Small	TargetAvertedNatural	Nighttime	Dark	1380.74	475.158	1
S020	22	F	Large	TargetDirectedModified	Nighttime	Light	1450.69	812.688	1
S020	22	F	Large	TargetDirectedModified	Nighttime	Dark	1498.11	2333.05	0.789474
S020	22	F	Large	TargetDirectedNatural	Nighttime	Light	1234.89	812.444	1
S020	22	F	Large	TargetDirectedNatural	Nighttime	Dark	1192.28	973.278	1
S020	22	F	Large	TargetAvertedModified	Nighttime	Light	1859.91	893.909	1
S020	22	F	Large	TargetAvertedModified	Nighttime	Dark	1570.35	2361.35	0.941176
S020	22	F	Large	TargetAvertedNatural	Nighttime	Light	1102.87	862.133	1
S020	22	F	Large	TargetAvertedNatural	Nighttime	Dark	1079.25	873.875	1
S020	22	F	Inverted	TargetDirectedModified	Nighttime	Light	2097.33	2200.83	0.833333
S020	22	F	Inverted	TargetDirectedModified	Nighttime	Dark	1850.69	7737.25	0.5625
S020	22	F	Inverted	TargetDirectedNatural	Nighttime	Light	909.429	2183.57	1
S020	22	F	Inverted	TargetDirectedNatural	Nighttime	Dark	1891.3	1102	1
S020	22	F	Inverted	TargetAvertedModified	Nighttime	Light	1870.36	3141.45	1
S020	22	F	Inverted	TargetAvertedModified	Nighttime	Dark	1725.84	6330.84	0.789474
S020	22	F	Inverted	TargetAvertedNatural	Nighttime	Light	1504.6	1769.6	1
S020	22	F	Inverted	TargetAvertedNatural	Nighttime	Dark	1061.22	1765.33	1
S020	22	F	Small	TargetDirectedModified	Nighttime	Light	1596.17	1628.89	0.944444
S020	22	F	Small	TargetDirectedModified	Nighttime	Dark	1637.05	2977.21	0.631579
S020	22	F	Small	TargetDirectedNatural	Nighttime	Light	1422.92	1139.92	1
S020	22	F	Small	TargetDirectedNatural	Nighttime	Dark	1473.31	1156.56	1
S020	22	F	Small	TargetAvertedModified	Nighttime	Light	1957.35	3700.71	1
S020	22	F	Small	TargetAvertedModified	Nighttime	Dark	1206.23	5095.31	0.769231
S020	22	F	Small	TargetAvertedNatural	Nighttime	Light	1302.8	1188	1
S020	22	F	Small	TargetAvertedNatural	Nighttime	Dark	1448.47	1171.8	1
S022	22	F	Large	TargetDirectedModified	Nighttime	Light	1506.55	1042.18	1
S022	22	F	Large	TargetDirectedModified	Nighttime	Dark	1435	4134	1
S022	22	F	Large	TargetDirectedNatural	Nighttime	Light	1087.38	865.154	1
S022	22	F	Large	TargetDirectedNatural	Nighttime	Dark	1076.67	889.2	1
S022	22	F	Large	TargetAvertedModified	Nighttime	Light	1382.23	1016.15	1
S022	22	F	Large	TargetAvertedModified	Nighttime	Dark	1683.65	1733	1
S022	22	F	Large	TargetAvertedNatural	Nighttime	Light	1119.88	800.353	1
S022	22	F	Large	TargetAvertedNatural	Nighttime	Dark	1188.16	761.474	1
S022	22	F	Inverted	TargetDirectedModified	Nighttime	Light	1252.88	965.059	1
S022	22	F	Inverted	TargetDirectedModified	Nighttime	Dark	1989.44	1807.44	1
S022	22	F	Inverted	TargetDirectedNatural	Nighttime	Light	1047.72	619.778	1
S022	22	F	Inverted	TargetDirectedNatural	Nighttime	Dark	1168.76	875.824	1
S022	22	F	Inverted	TargetAvertedModified	Nighttime	Light	1202	1267	0.916667
S022	22	F	Inverted	TargetAvertedModified	Nighttime	Dark	1446.82	2004.27	1
S022	22	F	Inverted	TargetAvertedNatural	Nighttime	Light	1080.75	675.938	1
S022	22	F	Inverted	TargetAvertedNatural	Nighttime	Dark	1208.35	647.118	1
S022	22	F	Small	TargetDirectedModified	Nighttime	Light	1569.12	1271.35	1
S022	22	F	Small	TargetDirectedModified	Nighttime	Dark	1754.92	3639.23	1
S022	22	F	Small	TargetDirectedNatural	Nighttime	Light	1163.33	638.2	1
S022	22	F	Small	TargetDirectedNatural	Nighttime	Dark	1270.06	679.778	1
S022	22	F	Small	TargetAvertedModified	Nighttime	Light	1087.67	1220.5	1
S022	22	F	Small	TargetAvertedModified	Nighttime	Dark	1657.14	4465.5	1
S022	22	F	Small	TargetAvertedNatural	Nighttime	Light	1356.24	687.235	1
S022	22	F	Small	TargetAvertedNatural	Nighttime	Dark	1108.67	754.467	1
S024	19	F	Large	TargetDirectedModified	Nighttime	Light	1390.42	633.737	1
S024	19	F	Large	TargetDirectedModified	Nighttime	Dark	1403.7	1473.75	1
S024	19	F	Large	TargetDirectedNatural	Nighttime	Light	1119.6	519.3	1
S024	19	F	Large	TargetDirectedNatural	Nighttime	Dark	1225.89	546.789	1
S024	19	F	Large	TargetAvertedModified	Nighttime	Light	1475.28	586.444	1
S024	19	F	Large	TargetAvertedModified	Nighttime	Dark	2049.63	927.105	1
S024	19	F	Large	TargetAvertedNatural	Nighttime	Light	1126.37	652.421	1
S024	19	F	Large	TargetAvertedNatural	Nighttime	Dark	1194.35	618.95	1
S024	19	F	Inverted	TargetDirectedModified	Nighttime	Light	1819.75	922.875	1
S024	19	F	Inverted	TargetDirectedModified	Nighttime	Dark	1596.06	3139.76	0.882353
S024	19	F	Inverted	TargetDirectedNatural	Nighttime	Light	1521.2	709.45	1
S024	19	F	Inverted	TargetDirectedNatural	Nighttime	Dark	1420.21	830.632	1
S024	19	F	Inverted	TargetAvertedModified	Nighttime	Light	1569.74	1380.05	0.894737
S024	19	F	Inverted	TargetAvertedModified	Nighttime	Dark	1799.94	2721.53	0.941176
S024	19	F	Inverted	TargetAvertedNatural	Nighttime	Light	977.25	661.1	1
S024	19	F	Inverted	TargetAvertedNatural	Nighttime	Dark	1398.37	656.895	1
S024	19	F	Small	TargetDirectedModified	Nighttime	Light	1606.79	1185.11	1
S024	19	F	Small	TargetDirectedModified	Nighttime	Dark	1555.2	2629.65	0.8
S024	19	F	Small	TargetDirectedNatural	Nighttime	Light	1257.84	597.421	1
S024	19	F	Small	TargetDirectedNatural	Nighttime	Dark	1287.39	778.222	1
S024	19	F	Small	TargetAvertedModified	Nighttime	Light	1810.05	1488.16	1
S024	19	F	Small	TargetAvertedModified	Nighttime	Dark	2592.78	2146.28	0.888889
S024	19	F	Small	TargetAvertedNatural	Nighttime	Light	1407.25	586.4	1
S024	19	F	Small	TargetAvertedNatural	Nighttime	Dark	987.65	742.1	1
S025	20	F	Large	TargetDirectedModified	Nighttime	Light	1335.15	493.1	1
S025	20	F	Large	TargetDirectedModified	Nighttime	Dark	1066.78	888.944	1
S025	20	F	Large	TargetDirectedNatural	Nighttime	Light	1037.7	450.65	1
S025	20	F	Large	TargetDirectedNatural	Nighttime	Dark	1009.3	485	1
S025	20	F	Large	TargetAvertedModified	Nighttime	Light	1334.45	653.95	1
S025	20	F	Large	TargetAvertedModified	Nighttime	Dark	1624	912.875	1
S025	20	F	Large	TargetAvertedNatural	Nighttime	Light	1204.85	546.75	1
S025	20	F	Large	TargetAvertedNatural	Nighttime	Dark	1140.8	467.3	1
S025	20	F	Inverted	TargetDirectedModified	Nighttime	Light	1582.47	813.105	1
S025	20	F	Inverted	TargetDirectedModified	Nighttime	Dark	1964.06	833.353	0.941176
S025	20	F	Inverted	TargetDirectedNatural	Nighttime	Light	1066.28	590.722	1
S025	20	F	Inverted	TargetDirectedNatural	Nighttime	Dark	1060.84	668	1
S025	20	F	Inverted	TargetAvertedModified	Nighttime	Light	1261	843.85	1
S025	20	F	Inverted	TargetAvertedModified	Nighttime	Dark	1250.83	1732.5	0.722222
S025	20	F	Inverted	TargetAvertedNatural	Nighttime	Light	887.632	578.684	1
S025	20	F	Inverted	TargetAvertedNatural	Nighttime	Dark	931.8	536.65	1
S025	20	F	Small	TargetDirectedModified	Nighttime	Light	1542.67	912.278	1
S025	20	F	Small	TargetDirectedModified	Nighttime	Dark	1900.93	1590.64	0.785714
S025	20	F	Small	TargetDirectedNatural	Nighttime	Light	1047.9	542.1	1
S025	20	F	Small	TargetDirectedNatural	Nighttime	Dark	1123.88	724.353	1
S025	20	F	Small	TargetAvertedModified	Nighttime	Light	1453.12	1342.25	1
S025	20	F	Small	TargetAvertedModified	Nighttime	Dark	1419.68	2428	0.736842
S025	20	F	Small	TargetAvertedNatural	Nighttime	Light	1097.63	579.842	0.947368
S025	20	F	Small	TargetAvertedNatural	Nighttime	Dark	1206.35	587.5	1
S026	19	F	Large	TargetDirectedModified	Nighttime	Light	1311.2	1237.8	1
S026	19	F	Large	TargetDirectedModified	Nighttime	Dark	1552.95	1845.37	0.894737
S026	19	F	Large	TargetDirectedNatural	Nighttime	Light	1344.41	754.765	1
S026	19	F	Large	TargetDirectedNatural	Nighttime	Dark	1160.72	766.611	0.944444
S026	19	F	Large	TargetAvertedModified	Nighttime	Light	1403.72	1056.11	0.944444
S026	19	F	Large	TargetAvertedModified	Nighttime	Dark	1898	1735.47	0.947368
S026	19	F	Large	TargetAvertedNatural	Nighttime	Light	1453.53	757.105	0.947368
S026	19	F	Large	TargetAvertedNatural	Nighttime	Dark	1214.28	885.889	1
S026	19	F	Inverted	TargetDirectedModified	Nighttime	Light	1853	1190.59	0.941176
S026	19	F	Inverted	TargetDirectedModified	Nighttime	Dark	2587.95	2281.89	0.631579
S026	19	F	Inverted	TargetDirectedNatural	Nighttime	Light	1169.53	1153	1
S026	19	F	Inverted	TargetDirectedNatural	Nighttime	Dark	1422.31	767.538	1
S026	19	F	Inverted	TargetAvertedModified	Nighttime	Light	1654.39	1698.89	1
S026	19	F	Inverted	TargetAvertedModified	Nighttime	Dark	1927.32	3885.58	0.947368
S026	19	F	Inverted	TargetAvertedNatural	Nighttime	Light	1290.14	1507.64	1
S026	19	F	Inverted	TargetAvertedNatural	Nighttime	Dark	1368.38	1323.15	1
S026	19	F	Small	TargetDirectedModified	Nighttime	Light	1825.4	1725.65	1
S026	19	F	Small	TargetDirectedModified	Nighttime	Dark	2040.56	1902.06	0.833333
S026	19	F	Small	TargetDirectedNatural	Nighttime	Light	1500.79	726.286	0.928571
S026	19	F	Small	TargetDirectedNatural	Nighttime	Dark	1337.18	946.588	1
S026	19	F	Small	TargetAvertedModified	Nighttime	Light	1384.76	1973.06	0.941176
S026	19	F	Small	TargetAvertedModified	Nighttime	Dark	1971.61	2599.22	0.777778
S026	19	F	Small	TargetAvertedNatural	Nighttime	Light	1391.24	725.765	1
S026	19	F	Small	TargetAvertedNatural	Nighttime	Dark	1308	770.5	1
S027	19	M	Large	TargetDirectedModified	Nighttime	Light	1631.67	1087.94	1
S027	19	M	Large	TargetDirectedModified	Nighttime	Dark	1707.68	1399.89	1
S027	19	M	Large	TargetDirectedNatural	Nighttime	Light	1406.67	809.833	1
S027	19	M	Large	TargetDirectedNatural	Nighttime	Dark	1475.74	493.526	1
S027	19	M	Large	TargetAvertedModified	Nighttime	Light	1634.33	604.5	1
S027	19	M	Large	TargetAvertedModified	Nighttime	Dark	1507.84	729.263	1
S027	19	M	Large	TargetAvertedNatural	Nighttime	Light	1773.55	564.85	0.95
S027	19	M	Large	TargetAvertedNatural	Nighttime	Dark	1143.31	468.125	1
S027	19	M	Inverted	TargetDirectedModified	Nighttime	Light	1657.2	1238	0.95
S027	19	M	Inverted	TargetDirectedModified	Nighttime	Dark	1781.6	1463.55	0.85
S027	19	M	Inverted	TargetDirectedNatural	Nighttime	Light	1143.47	1336	0.947368
S027	19	M	Inverted	TargetDirectedNatural	Nighttime	Dark	1865.74	1326.68	1
S027	19	M	Inverted	TargetAvertedModified	Nighttime	Light	1505.39	819.333	1
S027	19	M	Inverted	TargetAvertedModified	Nighttime	Dark	1686.74	2050.47	0.947368
S027	19	M	Inverted	TargetAvertedNatural	Nighttime	Light	1875.8	963	1
S027	19	M	Inverted	TargetAvertedNatural	Nighttime	Dark	1450.8	1250.55	1
S027	19	M	Small	TargetDirectedModified	Nighttime	Light	2184.68	1257.37	0.947368
S027	19	M	Small	TargetDirectedModified	Nighttime	Dark	1492.56	2686.83	0.888889
S027	19	M	Small	TargetDirectedNatural	Nighttime	Light	1226.6	854.85	1
S027	19	M	Small	TargetDirectedNatural	Nighttime	Dark	1607.89	1282.56	1
S027	19	M	Small	TargetAvertedModified	Nighttime	Light	2345.11	1736.05	0.947368
S027	19	M	Small	TargetAvertedModified	Nighttime	Dark	2492.85	2872.75	0.95
S027	19	M	Small	TargetAvertedNatural	Nighttime	Light	1734.5	1382.33	1
S027	19	M	Small	TargetAvertedNatural	Nighttime	Dark	1332.79	663.421	1
S028	19	M	Large	TargetDirectedModified	Nighttime	Light	1415	539.3	1
S028	19	M	Large	TargetDirectedModified	Nighttime	Dark	1550.85	1184.62	0.769231
S028	19	M	Large	TargetDirectedNatural	Nighttime	Light	1329.25	410.917	1
S028	19	M	Large	TargetDirectedNatural	Nighttime	Dark	1129.69	377.938	1
S028	19	M	Large	TargetAvertedModified	Nighttime	Light	1800.29	585.071	1
S028	19	M	Large	TargetAvertedModified	Nighttime	Dark	1570.82	1112.94	0.882353
S028	19	M	Large	TargetAvertedNatural	Nighttime	Light	1245.27	428.067	1
S028	19	M	Large	TargetAvertedNatural	Nighttime	Dark	1490.27	431.2	1
S028	19	M	Inverted	TargetDirectedModified	Nighttime	Light	1550.12	767.125	1
S028	19	M	Inverted	TargetDirectedModified	Nighttime	Dark	1541.5	786	1
S028	19	M	Inverted	TargetDirectedNatural	Nighttime	Light	1564.4	437.6	0.933333
S028	19	M	Inverted	TargetDirectedNatural	Nighttime	Dark	1383.71	426.294	1
S028	19	M	Inverted	TargetAvertedModified	Nighttime	Light	1470.38	670.154	0.923077
S028	19	M	Inverted	TargetAvertedModified	Nighttime	Dark	2369.17	1160.33	0.833333
S028	19	M	Inverted	TargetAvertedNatural	Nighttime	Light	1296.44	517.75	1
S028	19	M	Inverted	TargetAvertedNatural	Nighttime	Dark	1405.57	454.786	0.928571
S028	19	M	Small	TargetDirectedModified	Nighttime	Light	1429.12	1906.38	1
S028	19	M	Small	TargetDirectedModified	Nighttime	Dark	2030.4	1286	1
S028	19	M	Small	TargetDirectedNatural	Nighttime	Light	1465.26	724.316	0.947368
S028	19	M	Small	TargetDirectedNatural	Nighttime	Dark	1241.71	532	1
S028	19	M	Small	TargetAvertedModified	Nighttime	Light	2314	895.25	1
S028	19	M	Small	TargetAvertedModified	Nighttime	Dark	1701.59	3051.82	0.529412
S028	19	M	Small	TargetAvertedNatural	Nighttime	Light	1569.38	439.385	1
S028	19	M	Small	TargetAvertedNatural	Nighttime	Dark	1493.94	488.062	0.9375
S030	19	F	Large	TargetDirectedModified	Nighttime	Light	1161.05	879.789	1
S030	19	F	Large	TargetDirectedModified	Nighttime	Dark	1425.56	1480.61	1
S030	19	F	Large	TargetDirectedNatural	Nighttime	Light	930.471	677	1
S030	19	F	Large	TargetDirectedNatural	Nighttime	Dark	1172.24	722.059	1
S030	19	F	Large	TargetAvertedModified	Nighttime	Light	1249.68	683.684	1
S030	19	F	Large	TargetAvertedModified	Nighttime	Dark	1307.84	1305.42	0.947368
S030	19	F	Large	TargetAvertedNatural	Nighttime	Light	993.692	548.231	1
[truncated: 881 more rows]
